# Supplementary material for: Bis(1,10-phenanthroline-κ2 N,N′)(sulfato-κ2 O,O′)cadmium(II) propane-1,3-diol solvate
Source: Acta Crystallogr Sect E Struct Rep Online. 2010 Jun 18;66(Pt 7):m817–8. doi: 10.1107/S1600536810022518 (PMC3006862; doi:10.1107/S1600536810022518)
Supplement: Supplementary file 1 [file e-66-0m817-sup1.cif]

##############################################################################
###                                                                        ###
###        Electronic paper (Acta Crystallographica Section E)             ###
###                                                                        ###
##############################################################################
#                                                                            #
# This CIF contains the data in a paper accepted for publication in Acta     #
# Crystallographica Section E. It conforms to the requirements of Notes      #
# for Authors for Section E, and has been peer reviewed under the auspices   #
# of the IUCr Commission on Journals.                                        #
#                                                                            #
# Full details of the Crystallographic Information File format               #
# are given in the paper "The Crystallographic Information File (CIF):       #
# a New Standard Archive File for Crystallography" by S. R. Hall, F. H.      #
# Allen and I. D. Brown [Acta Cryst. (1991), A47, 655-685].                  #
#                                                                            #
# The current version of the core CIF dictionary is obtainable from          #
# ftp://ftp.iucr.org/pub/cif_core.dic. The current version number is 2.4.    #
#                                                                            #
# Software is freely available for graphical display of the structure(s) in  #
# this CIF.  For information consult the CIF home page http://www.iucr.org/  #
# cif/home.html                                                              #
#                                                                            #
# This file may be used for bona fide research purposes within the           #
# scientific community so long as proper attribution is given to the journal # 
# article from which it was obtained.                                        #
#                                                                            #
##############################################################################
                                             
data_global
_audit_creation_method     'from SHELXL97 CIF and IUCr SHELXL97-template'
_journal_date_recd_electronic     2010-06-07
_journal_date_accepted     2010-06-11
_journal_name_full     'Acta Crystallographica, Section E'
_journal_year     2010
_journal_volume     66
_journal_issue      7
_journal_page_first     m817
_journal_page_last     m818
_journal_paper_category     QM
_journal_coeditor_code     BQ2222
_publ_contact_author_name     'Dr. Kai-Long Zhong'
_publ_contact_author_address
;
Department of Applied Chemistry
Nanjing College of Chemical Technology
Nanjing, 210048, People's Republic of China
;
_publ_contact_author_email     'zklong@tom.com'
_publ_contact_author_fax     '+86-58370621'
_publ_contact_author_phone     '+86-58371642'
_publ_section_title
;\
Bis(1,10-phenanthroline-\k^2^<i>N</i>,<i>N</i>')(sulfato-\k^2^<i>O</i>,\
<i>O</i>')cadmium(II) propane-1,3-diol solvate
;
loop_
    _publ_author_name
    _publ_author_address
    'Kai-Long Zhong'
;
Department of Applied Chemistry
Nanjing College of Chemical Technology
Nanjing 210048, People's Republic of China
;
    'Jiang-Dong Cui'
;
Department of Applied Chemistry
Nanjing College of Chemical Technology
Nanjing 210048, People's Republic of China
;
data_I
_audit_creation_method     SHELXL-97
_chemical_name_systematic
;
Bis(1,10-phenanthroline-\k^2^<i>N</i>,<i>N</i>')(sulfato-
\k^2^<i>O</i>,<i>O</i>')cadmium(II) propane-1,3-diol solvate
;
_chemical_name_common     ?
_chemical_formula_moiety     'C24 H16 Cd N4 O4 S, C3 H8 O2'
_chemical_formula_sum     'C27 H24 Cd N4 O6 S'
_chemical_formula_iupac     '[Cd (S O4) (C12 H8 N2)2], C3 H8 O2'
_chemical_formula_weight     644.98
_chemical_melting_point     ?
_symmetry_cell_setting     monoclinic
_symmetry_space_group_name_H-M     'C 2/c'
_symmetry_space_group_name_Hall     '-C 2yc'
loop_
    _symmetry_equiv_pos_as_xyz
    'x, y, z'
    '-x, y, -z+1/2'
    'x+1/2, y+1/2, z'
    '-x+1/2, y+1/2, -z+1/2'
    '-x, -y, -z'
    'x, -y, z-1/2'
    '-x+1/2, -y+1/2, -z'
    'x+1/2, -y+1/2, z-1/2'
_cell_length_a     17.854(4)
_cell_length_b     12.520(3)
_cell_length_c     13.519(3)
_cell_angle_alpha     90.00
_cell_angle_beta     123.01(3)
_cell_angle_gamma     90.00
_cell_volume     2534.1(13)
_cell_formula_units_Z     4
_cell_measurement_reflns_used     3776
_cell_measurement_theta_min     3.1089
_cell_measurement_theta_max     27.4894
_cell_measurement_temperature     223.15
_exptl_crystal_description     'Block'
_exptl_crystal_colour     'Colorless'
_exptl_crystal_size_max     0.40
_exptl_crystal_size_mid     0.30
_exptl_crystal_size_min     0.20
_exptl_crystal_density_diffrn     1.691
_exptl_crystal_density_meas     ?
_exptl_crystal_density_method     'not measured'
_exptl_crystal_F_000     1304
_exptl_absorpt_coefficient_mu     0.996
_exptl_absorpt_correction_type     multi-scan
_exptl_absorpt_process_details     '(REQAB; Jacobson, 1998)'
_exptl_absorpt_correction_T_min     0.6914
_exptl_absorpt_correction_T_max     0.8256
_exptl_special_details
;
;
_diffrn_ambient_temperature     223.1500
_diffrn_radiation_type     MoK\a
_diffrn_radiation_wavelength     0.71073
_diffrn_radiation_source     'fine-focus sealed tube'
_diffrn_radiation_monochromator     graphite
_diffrn_measurement_device_type     'Rigaku Mercury CCD'
_diffrn_measurement_method     '\w scans'
_diffrn_detector_area_resol_mean     28.5714
_diffrn_reflns_number     8349
_diffrn_reflns_av_R_equivalents     0.0207
_diffrn_reflns_av_sigmaI/netI     0.0253
_diffrn_reflns_theta_min     3.11
_diffrn_reflns_theta_max     27.49
_diffrn_reflns_theta_full     27.49
_diffrn_measured_fraction_theta_max     0.992
_diffrn_measured_fraction_theta_full     0.992
_diffrn_reflns_limit_h_min     -19
_diffrn_reflns_limit_h_max     23
_diffrn_reflns_limit_k_min     -12
_diffrn_reflns_limit_k_max     16
_diffrn_reflns_limit_l_min     -17
_diffrn_reflns_limit_l_max     12
_diffrn_standards_number     0
_diffrn_standards_interval_count     .
_diffrn_standards_interval_time     .
_diffrn_standards_decay_%     ?
_refine_special_details
;
Refinement of <i>F</i>^2^ against ALL reflections. The weighted <i>R</i>-factor
<i>wR</i> and goodness of fit <i>S</i> are based on <i>F</i>^2^, conventional
<i>R</i>-factors <i>R</i> are based on <i>F</i>, with <i>F</i> set to zero for
negative <i>F</i>^2^. The threshold expression of <i>F</i>^2^ >
\s(<i>F</i>^2^) is used only for calculating <i>R</i>-factors(gt) <i>etc</i>.
and is not relevant to the choice of reflections for refinement.
<i>R</i>-factors based on <i>F</i>^2^ are statistically about twice as large
as those based on <i>F</i>, and <i>R</i>- factors based on ALL data will be
even larger.
;
_reflns_number_total     2880
_reflns_number_gt     2683
_reflns_threshold_expression     I>2\s(I)
_refine_ls_structure_factor_coef     Fsqd
_refine_ls_matrix_type     full
_refine_ls_R_factor_all     0.0314
_refine_ls_R_factor_gt     0.0280
_refine_ls_wR_factor_gt     0.0701
_refine_ls_wR_factor_ref     0.0717
_refine_ls_goodness_of_fit_ref     1.103
_refine_ls_restrained_S_all     1.108
_refine_ls_number_reflns     2880
_refine_ls_number_parameters     178
_refine_ls_number_restraints     3
_refine_ls_hydrogen_treatment     constr
_refine_ls_weighting_scheme     calc
_refine_ls_weighting_details
         'calc w=1/[\s^2^(Fo^2^)+(0.0391P)^2^+2.1837P] where P=(Fo^2^+2Fc^2^)/3'
_atom_sites_solution_hydrogens     geom
_atom_sites_solution_primary     direct
_atom_sites_solution_secondary     difmap
_refine_ls_shift/su_max     0.000
_refine_ls_shift/su_mean     0.000
_refine_diff_density_max     0.747
_refine_diff_density_min     -0.652
_refine_ls_extinction_method     'SHELXL97 (Sheldrick, 2008)'
_refine_ls_extinction_coef     0.0053(3)
_refine_ls_extinction_expression
                                  'Fc^*^=kFc[1+0.001xFc^2^\l^3^/sin(2\q)]^-1/4^'
loop_
    _atom_type_symbol
    _atom_type_description
    _atom_type_scat_dispersion_real
    _atom_type_scat_dispersion_imag
    _atom_type_scat_source
    'C' 'C' 0.0033 0.0016
                         'International Tables Vol C Tables 4.2.6.8 and 6.1.1.4'
    'H' 'H' 0.0000 0.0000
                         'International Tables Vol C Tables 4.2.6.8 and 6.1.1.4'
    'Cd' 'Cd' -0.8075 1.2024
                         'International Tables Vol C Tables 4.2.6.8 and 6.1.1.4'
    'N' 'N' 0.0061 0.0033
                         'International Tables Vol C Tables 4.2.6.8 and 6.1.1.4'
    'O' 'O' 0.0106 0.0060
                         'International Tables Vol C Tables 4.2.6.8 and 6.1.1.4'
    'Q' 'Q' 0.0033 0.0016
                         'International Tables Vol C Tables 4.2.6.8 and 6.1.1.4'
    'S' 'S' 0.1246 0.1234
                         'International Tables Vol C Tables 4.2.6.8 and 6.1.1.4'
_computing_data_collection     'CrystalClear (Rigaku, 2007)'
_computing_cell_refinement     'CrystalClear (Rigaku, 2007)'
_computing_data_reduction     'CrystalClear (Rigaku, 2007)'
_computing_structure_solution     'SHELXS97 (Sheldrick, 2008)'
_computing_structure_refinement     'SHELXL97 (Sheldrick, 2008)'
_computing_molecular_graphics     'XP in SHELXTL (Sheldrick, 2008)'
_computing_publication_material     'SHELXTL (Sheldrick, 2008)'
loop_
    _atom_site_type_symbol
    _atom_site_label
    _atom_site_fract_x
    _atom_site_fract_y
    _atom_site_fract_z
    _atom_site_U_iso_or_equiv
    _atom_site_adp_type
    _atom_site_calc_flag
    _atom_site_refinement_flags
    _atom_site_occupancy
    _atom_site_disorder_assembly
    _atom_site_disorder_group
    Cd Cd1 0.5000 0.174163(16) 0.2500 0.02229(10) Uani d SU 1 . .
    S S1 0.5000 -0.06039(5) 0.2500 0.01961(16) Uani d S 1 . .
    O O1 0.51467(11) 0.01117(13) 0.34685(14) 0.0300(3) Uani d U 1 . .
    O O2 0.57895(10) -0.12744(13) 0.29112(15) 0.0306(4) Uani d . 1 . .
    N N1 0.39140(11) 0.29051(15) 0.10875(16) 0.0222(4) Uani d . 1 . .
    N N2 0.40091(11) 0.21462(15) 0.30577(17) 0.0234(4) Uani d . 1 . .
    C C7 0.27252(14) 0.31996(16) 0.2610(2) 0.0237(4) Uani d . 1 . .
    C C9 0.34479(16) 0.2062(2) 0.4312(2) 0.0306(5) Uani d . 1 . .
    H H9A 0.3498 0.1780 0.4982 0.037 Uiso calc R 1 . .
    C C2 0.32079(15) 0.39930(19) -0.0655(2) 0.0295(5) Uani d . 1 . .
    H H2A 0.3194 0.4232 -0.1316 0.035 Uiso calc R 1 . .
    C C8 0.27880(15) 0.27765(19) 0.3615(2) 0.0290(5) Uani d . 1 . .
    H H8A 0.2381 0.2983 0.3806 0.035 Uiso calc R 1 . .
    C C10 0.40478(16) 0.17602(17) 0.4000(2) 0.0275(5) Uani d . 1 . .
    H H10A 0.4493 0.1268 0.4472 0.033 Uiso calc R 1 . .
    C C6 0.20366(14) 0.39348(18) 0.1827(2) 0.0282(5) Uani d . 1 . .
    H H6A 0.1619 0.4159 0.1991 0.034 Uiso calc R 1 . .
    C C11 0.33584(13) 0.28613(16) 0.23634(19) 0.0207(4) Uani d . 1 . .
    C C5 0.19881(15) 0.43057(17) 0.0856(2) 0.0272(5) Uani d . 1 . .
    H H5A 0.1534 0.4777 0.0357 0.033 Uiso calc R 1 . .
    C C4 0.26246(13) 0.39846(17) 0.05810(19) 0.0232(4) Uani d . 1 . .
    C C3 0.25909(15) 0.43470(18) -0.0429(2) 0.0283(5) Uani d . 1 . .
    H H3A 0.2150 0.4826 -0.0941 0.034 Uiso calc R 1 . .
    C C1 0.38597(16) 0.32669(17) 0.0124(2) 0.0268(5) Uani d . 1 . .
    H H1A 0.4274 0.3025 -0.0039 0.032 Uiso calc R 1 . .
    C C12 0.33059(14) 0.32544(15) 0.13234(19) 0.0204(4) Uani d . 1 . .
    C C14 0.5000 -0.4518(3) 0.2500 0.0452(10) Uani d S 1 . .
    O O3 0.55944(17) -0.32203(16) 0.1763(2) 0.0548(6) Uani d D 1 . .
    H H3B 0.5502 -0.2607 0.1883 0.082 Uiso calc R 1 A 1
    C C13' 0.5787(6) -0.3855(7) 0.2714(7) 0.084(2) Uiso d PD 0.50 B 2
    H H13A 0.5986 -0.3401 0.3396 0.101 Uiso calc PR 0.50 B 2
    H H13B 0.6276 -0.4330 0.2897 0.101 Uiso calc PR 0.50 B 2
    C C13 0.4872(3) -0.3854(4) 0.1485(4) 0.0295(10) Uiso d PD 0.50 B 1
    H H13E 0.4749 -0.4329 0.0846 0.035 Uiso calc PR 0.50 B 1
    H H13C 0.4354 -0.3400 0.1201 0.035 Uiso calc PR 0.50 B 1
    H H14A 0.4484 -0.4976 0.2216 0.035 Uiso d R 1 . .
loop_
    _atom_site_aniso_label
    _atom_site_aniso_U_11
    _atom_site_aniso_U_22
    _atom_site_aniso_U_33
    _atom_site_aniso_U_12
    _atom_site_aniso_U_13
    _atom_site_aniso_U_23
    Cd1 0.01994(13) 0.02154(14) 0.02924(15) 0.000 0.01589(10) 0.000
    S1 0.0176(3) 0.0208(4) 0.0207(4) 0.000 0.0106(3) 0.000
    O1 0.0381(9) 0.0256(7) 0.0242(8) 0.0034(7) 0.0156(7) -0.0016(6)
    O2 0.0249(8) 0.0319(9) 0.0366(9) 0.0073(6) 0.0178(7) 0.0025(7)
    N1 0.0218(9) 0.0223(9) 0.0254(9) -0.0008(7) 0.0147(7) -0.0011(7)
    N2 0.0227(9) 0.0231(9) 0.0274(10) 0.0011(7) 0.0155(8) 0.0017(7)
    C7 0.0225(10) 0.0246(11) 0.0262(11) -0.0013(7) 0.0147(9) -0.0048(9)
    C9 0.0363(12) 0.0335(12) 0.0301(12) 0.0001(10) 0.0234(11) 0.0029(10)
    C2 0.0349(12) 0.0303(12) 0.0250(11) -0.0036(10) 0.0174(10) 0.0012(10)
    C8 0.0297(11) 0.0317(12) 0.0341(13) 0.0002(9) 0.0229(10) -0.0019(10)
    C10 0.0273(11) 0.0278(12) 0.0304(12) 0.0026(8) 0.0177(10) 0.0051(9)
    C6 0.0236(10) 0.0301(12) 0.0332(12) 0.0040(8) 0.0170(9) -0.0054(10)
    C11 0.0198(9) 0.0191(10) 0.0247(11) -0.0017(7) 0.0131(8) -0.0027(8)
    C5 0.0235(10) 0.0252(11) 0.0292(12) 0.0045(8) 0.0119(9) -0.0017(9)
    C4 0.0224(10) 0.0204(10) 0.0243(10) -0.0011(8) 0.0112(8) -0.0030(8)
    C3 0.0271(11) 0.0266(12) 0.0257(11) 0.0009(8) 0.0107(9) 0.0016(9)
    C1 0.0293(11) 0.0276(12) 0.0293(12) -0.0022(8) 0.0196(10) -0.0023(9)
    C12 0.0189(9) 0.0192(10) 0.0231(10) -0.0022(7) 0.0115(8) -0.0029(8)
    C14 0.050(2) 0.0260(19) 0.060(3) 0.000 0.030(2) 0.000
    O3 0.0824(17) 0.0422(12) 0.0729(16) -0.0064(10) 0.0636(15) -0.0086(10)
_geom_special_details
;
All e.s.d.'s (except the e.s.d. in the dihedral angle between two l.s. planes)
are estimated using the full covariance matrix. The cell e.s.d.'s are taken
into account individually in the estimation of e.s.d.'s in distances, angles
and torsion angles; correlations between e.s.d.'s in cell parameters are only
used when they are defined by crystal symmetry. An approximate (isotropic)
treatment of cell e.s.d.'s is used for estimating e.s.d.'s involving l.s.
planes.
;
loop_
    _geom_bond_atom_site_label_1
    _geom_bond_atom_site_label_2
    _geom_bond_site_symmetry_2
    _geom_bond_distance
    _geom_bond_publ_flag
    Cd1 N2 2_655 2.3255(19) ?
    Cd1 N2 . 2.3255(19) y
    Cd1 N1 2_655 2.344(2) ?
    Cd1 N1 . 2.3439(19) y
    Cd1 O1 2_655 2.3608(17) ?
    Cd1 O1 . 2.3608(17) y
    Cd1 S1 . 2.9366(10) ?
    S1 O2 2_655 1.4652(16) ?
    S1 O2 . 1.4652(16) y
    S1 O1 . 1.4873(17) y
    S1 O1 2_655 1.4873(17) ?
    N1 C1 . 1.332(3) ?
    N1 C12 . 1.360(3) ?
    N2 C10 . 1.328(3) ?
    N2 C11 . 1.358(3) ?
    C7 C8 . 1.405(3) ?
    C7 C11 . 1.407(3) ?
    C7 C6 . 1.436(3) ?
    C9 C8 . 1.367(3) ?
    C9 C10 . 1.400(3) ?
    C9 H9A . 0.9300 ?
    C2 C3 . 1.367(3) ?
    C2 C1 . 1.398(3) ?
    C2 H2A . 0.9300 ?
    C8 H8A . 0.9300 ?
    C10 H10A . 0.9300 ?
    C6 C5 . 1.351(3) ?
    C6 H6A . 0.9300 ?
    C11 C12 . 1.444(3) ?
    C5 C4 . 1.432(3) ?
    C5 H5A . 0.9300 ?
    C4 C3 . 1.409(3) ?
    C4 C12 . 1.412(3) ?
    C3 H3A . 0.9300 ?
    C1 H1A . 0.9300 ?
    C14 C13 2_655 1.512(5) ?
    C14 C13 . 1.512(5) y
    C14 C13' . 1.518(9) ?
    C14 C13' 2_655 1.518(9) ?
    C14 H14A . 0.9699 ?
    O3 C13 . 1.380(5) y
    O3 C13' . 1.385(7) ?
    O3 H3B . 0.8200 ?
    C13' H13A . 0.9700 ?
    C13' H13B . 0.9700 ?
    C13 H13E . 0.9700 ?
    C13 H13C . 0.9700 ?
loop_
    _geom_angle_atom_site_label_1
    _geom_angle_atom_site_label_2
    _geom_angle_atom_site_label_3
    _geom_angle_site_symmetry_1
    _geom_angle_site_symmetry_3
    _geom_angle
    _geom_angle_publ_flag
    N2 Cd1 N2 2_655 . 154.84(9) ?
    N2 Cd1 N1 2_655 2_655 72.00(7) ?
    N2 Cd1 N1 . 2_655 92.19(7) ?
    N2 Cd1 N1 2_655 . 92.19(7) ?
    N2 Cd1 N1 . . 72.00(7) y
    N1 Cd1 N1 2_655 . 103.15(9) ?
    N2 Cd1 O1 2_655 2_655 83.26(6) ?
    N2 Cd1 O1 . 2_655 119.60(6) ?
    N1 Cd1 O1 2_655 2_655 141.41(6) ?
    N1 Cd1 O1 . 2_655 107.02(6) ?
    N2 Cd1 O1 2_655 . 119.60(6) ?
    N2 Cd1 O1 . . 83.26(6) ?
    N1 Cd1 O1 2_655 . 107.02(6) ?
    N1 Cd1 O1 . . 141.41(6) ?
    O1 Cd1 O1 2_655 . 60.38(8) y
    N2 Cd1 S1 2_655 . 102.58(5) ?
    N2 Cd1 S1 . . 102.58(5) ?
    N1 Cd1 S1 2_655 . 128.42(5) ?
    N1 Cd1 S1 . . 128.42(5) ?
    O1 Cd1 S1 2_655 . 30.19(4) ?
    O1 Cd1 S1 . . 30.19(4) ?
    O2 S1 O2 2_655 . 110.10(14) y
    O2 S1 O1 2_655 . 110.53(10) ?
    O2 S1 O1 . . 109.85(10) ?
    O2 S1 O1 2_655 2_655 109.85(10) ?
    O2 S1 O1 . 2_655 110.53(10) ?
    O1 S1 O1 . 2_655 105.92(14) y
    O2 S1 Cd1 2_655 . 124.95(7) ?
    O2 S1 Cd1 . . 124.95(7) ?
    O1 S1 Cd1 . . 52.96(7) ?
    O1 S1 Cd1 2_655 . 52.96(7) ?
    S1 O1 Cd1 . . 96.85(8) ?
    C1 N1 C12 . . 118.56(19) ?
    C1 N1 Cd1 . . 126.53(15) ?
    C12 N1 Cd1 . . 114.87(14) ?
    C10 N2 C11 . . 118.73(19) ?
    C10 N2 Cd1 . . 125.46(15) ?
    C11 N2 Cd1 . . 115.78(14) ?
    C8 C7 C11 . . 117.7(2) ?
    C8 C7 C6 . . 122.7(2) ?
    C11 C7 C6 . . 119.6(2) ?
    C8 C9 C10 . . 118.8(2) ?
    C8 C9 H9A . . 120.6 ?
    C10 C9 H9A . . 120.6 ?
    C3 C2 C1 . . 119.0(2) ?
    C3 C2 H2A . . 120.5 ?
    C1 C2 H2A . . 120.5 ?
    C9 C8 C7 . . 119.9(2) ?
    C9 C8 H8A . . 120.1 ?
    C7 C8 H8A . . 120.1 ?
    N2 C10 C9 . . 122.8(2) ?
    N2 C10 H10A . . 118.6 ?
    C9 C10 H10A . . 118.6 ?
    C5 C6 C7 . . 120.8(2) ?
    C5 C6 H6A . . 119.6 ?
    C7 C6 H6A . . 119.6 ?
    N2 C11 C7 . . 122.0(2) ?
    N2 C11 C12 . . 118.37(18) ?
    C7 C11 C12 . . 119.60(19) ?
    C6 C5 C4 . . 121.1(2) ?
    C6 C5 H5A . . 119.5 ?
    C4 C5 H5A . . 119.5 ?
    C3 C4 C12 . . 117.6(2) ?
    C3 C4 C5 . . 122.7(2) ?
    C12 C4 C5 . . 119.7(2) ?
    C2 C3 C4 . . 119.9(2) ?
    C2 C3 H3A . . 120.1 ?
    C4 C3 H3A . . 120.1 ?
    N1 C1 C2 . . 123.0(2) ?
    N1 C1 H1A . . 118.5 ?
    C2 C1 H1A . . 118.5 ?
    N1 C12 C4 . . 122.0(2) ?
    N1 C12 C11 . . 118.83(18) ?
    C4 C12 C11 . . 119.14(19) ?
    C13 C14 C13 2_655 . 113.3(4) y
    C13 C14 C13' 2_655 . 82.0(4) ?
    C13 C14 C13' . . 62.5(4) ?
    C13 C14 C13' 2_655 2_655 62.5(4) ?
    C13 C14 C13' . 2_655 82.0(4) ?
    C13' C14 C13' . 2_655 113.7(8) ?
    C13 C14 H14A 2_655 . 109.0 ?
    C13 C14 H14A . . 109.0 ?
    C13' C14 H14A . . 168.7 ?
    C13' C14 H14A 2_655 . 70.5 ?
    C13 O3 C13' . . 69.3(4) ?
    C13 O3 H3B . . 109.5 ?
    C13' O3 H3B . . 109.2 ?
    O3 C13' C14 . . 113.6(6) ?
    O3 C13' H13A . . 108.8 ?
    C14 C13' H13A . . 108.8 ?
    O3 C13' H13B . . 108.8 ?
    C14 C13' H13B . . 108.8 ?
    H13A C13' H13B . . 107.7 ?
    O3 C13 C14 . . 114.3(3) y
    O3 C13 H13E . . 108.7 ?
    C14 C13 H13E . . 108.7 ?
    O3 C13 H13C . . 108.7 ?
    C14 C13 H13C . . 108.7 ?
    H13E C13 H13C . . 107.6 ?
loop_
    _geom_torsion_atom_site_label_1
    _geom_torsion_atom_site_label_2
    _geom_torsion_atom_site_label_3
    _geom_torsion_atom_site_label_4
    _geom_torsion_site_symmetry_1
    _geom_torsion_site_symmetry_2
    _geom_torsion_site_symmetry_3
    _geom_torsion_site_symmetry_4
    _geom_torsion
    _geom_torsion_publ_flag
    N2 Cd1 S1 O2 2_655 . . 2_655 -140.99(10) ?
    N2 Cd1 S1 O2 . . . 2_655 39.01(10) ?
    N1 Cd1 S1 O2 2_655 . . 2_655 142.14(10) ?
    N1 Cd1 S1 O2 . . . 2_655 -37.86(10) ?
    O1 Cd1 S1 O2 2_655 . . 2_655 -89.51(12) ?
    O1 Cd1 S1 O2 . . . 2_655 90.49(12) ?
    N2 Cd1 S1 O2 2_655 . . . 39.01(10) ?
    N2 Cd1 S1 O2 . . . . -140.99(10) ?
    N1 Cd1 S1 O2 2_655 . . . -37.86(10) ?
    N1 Cd1 S1 O2 . . . . 142.14(10) ?
    O1 Cd1 S1 O2 2_655 . . . 90.49(12) ?
    O1 Cd1 S1 O2 . . . . -89.51(12) ?
    N2 Cd1 S1 O1 2_655 . . . 128.52(9) ?
    N2 Cd1 S1 O1 . . . . -51.48(9) ?
    N1 Cd1 S1 O1 2_655 . . . 51.65(10) ?
    N1 Cd1 S1 O1 . . . . -128.35(10) ?
    O1 Cd1 S1 O1 2_655 . . . 180.0 ?
    N2 Cd1 S1 O1 2_655 . . 2_655 -51.48(9) ?
    N2 Cd1 S1 O1 . . . 2_655 128.52(9) ?
    N1 Cd1 S1 O1 2_655 . . 2_655 -128.35(10) ?
    N1 Cd1 S1 O1 . . . 2_655 51.65(10) ?
    O1 Cd1 S1 O1 . . . 2_655 180.0 ?
    O2 S1 O1 Cd1 2_655 . . . -118.93(9) ?
    O2 S1 O1 Cd1 . . . . 119.38(9) ?
    O1 S1 O1 Cd1 2_655 . . . 0.0 ?
    N2 Cd1 O1 S1 2_655 . . . -61.43(10) ?
    N2 Cd1 O1 S1 . . . . 129.74(9) ?
    N1 Cd1 O1 S1 2_655 . . . -140.02(8) ?
    N1 Cd1 O1 S1 . . . . 80.06(12) ?
    O1 Cd1 O1 S1 2_655 . . . 0.0 ?
    N2 Cd1 N1 C1 2_655 . . . 20.70(18) ?
    N2 Cd1 N1 C1 . . . . -179.26(19) ?
    N1 Cd1 N1 C1 2_655 . . . 92.72(18) ?
    O1 Cd1 N1 C1 2_655 . . . -62.92(19) ?
    O1 Cd1 N1 C1 . . . . -126.49(17) ?
    S1 Cd1 N1 C1 . . . . -87.28(18) ?
    N2 Cd1 N1 C12 2_655 . . . -157.16(14) ?
    N2 Cd1 N1 C12 . . . . 2.88(14) ?
    N1 Cd1 N1 C12 2_655 . . . -85.14(14) ?
    O1 Cd1 N1 C12 2_655 . . . 119.22(14) ?
    O1 Cd1 N1 C12 . . . . 55.65(18) ?
    S1 Cd1 N1 C12 . . . . 94.86(14) ?
    N2 Cd1 N2 C10 2_655 . . . -128.08(18) ?
    N1 Cd1 N2 C10 2_655 . . . -78.30(19) ?
    N1 Cd1 N2 C10 . . . . 178.6(2) ?
    O1 Cd1 N2 C10 2_655 . . . 78.82(19) ?
    O1 Cd1 N2 C10 . . . . 28.59(18) ?
    S1 Cd1 N2 C10 . . . . 51.92(18) ?
    N2 Cd1 N2 C11 2_655 . . . 50.04(14) ?
    N1 Cd1 N2 C11 2_655 . . . 99.81(15) ?
    N1 Cd1 N2 C11 . . . . -3.31(14) ?
    O1 Cd1 N2 C11 2_655 . . . -103.06(15) ?
    O1 Cd1 N2 C11 . . . . -153.30(15) ?
    S1 Cd1 N2 C11 . . . . -129.96(14) ?
    C10 C9 C8 C7 . . . . -0.4(4) ?
    C11 C7 C8 C9 . . . . -0.1(3) ?
    C6 C7 C8 C9 . . . . 178.6(2) ?
    C11 N2 C10 C9 . . . . -0.3(3) ?
    Cd1 N2 C10 C9 . . . . 177.81(17) ?
    C8 C9 C10 N2 . . . . 0.6(4) ?
    C8 C7 C6 C5 . . . . -178.6(2) ?
    C11 C7 C6 C5 . . . . 0.0(3) ?
    C10 N2 C11 C7 . . . . -0.3(3) ?
    Cd1 N2 C11 C7 . . . . -178.50(15) ?
    C10 N2 C11 C12 . . . . -178.31(19) ?
    Cd1 N2 C11 C12 . . . . 3.4(2) ?
    C8 C7 C11 N2 . . . . 0.4(3) ?
    C6 C7 C11 N2 . . . . -178.3(2) ?
    C8 C7 C11 C12 . . . . 178.45(19) ?
    C6 C7 C11 C12 . . . . -0.2(3) ?
    C7 C6 C5 C4 . . . . -0.5(3) ?
    C6 C5 C4 C3 . . . . 179.4(2) ?
    C6 C5 C4 C12 . . . . 1.1(3) ?
    C1 C2 C3 C4 . . . . 0.5(3) ?
    C12 C4 C3 C2 . . . . -0.3(3) ?
    C5 C4 C3 C2 . . . . -178.6(2) ?
    C12 N1 C1 C2 . . . . 0.3(3) ?
    Cd1 N1 C1 C2 . . . . -177.53(16) ?
    C3 C2 C1 N1 . . . . -0.5(3) ?
    C1 N1 C12 C4 . . . . 0.0(3) ?
    Cd1 N1 C12 C4 . . . . 178.00(15) ?
    C1 N1 C12 C11 . . . . 179.70(19) ?
    Cd1 N1 C12 C11 . . . . -2.3(2) ?
    C3 C4 C12 N1 . . . . 0.1(3) ?
    C5 C4 C12 N1 . . . . 178.45(19) ?
    C3 C4 C12 C11 . . . . -179.68(19) ?
    C5 C4 C12 C11 . . . . -1.3(3) ?
    N2 C11 C12 N1 . . . . -0.8(3) ?
    C7 C11 C12 N1 . . . . -178.89(19) ?
    N2 C11 C12 C4 . . . . 178.97(19) ?
    C7 C11 C12 C4 . . . . 0.9(3) ?
    C13 O3 C13' C14 . . . . -4.0(5) ?
    C13 C14 C13' O3 2_655 . . . -117.7(7) ?
    C13 C14 C13' O3 . . . . 3.9(5) ?
    C13' C14 C13' O3 2_655 . . . -62.5(5) ?
    C13' O3 C13 C14 . . . . 4.1(5) ?
    C13 C14 C13 O3 2_655 . . . 62.8(3) ?
    C13' C14 C13 O3 . . . . -3.9(5) ?
    C13' C14 C13 O3 2_655 . . . 118.1(4) ?
loop_
    _geom_hbond_atom_site_label_D
    _geom_hbond_atom_site_label_H
    _geom_hbond_atom_site_label_A
    _geom_hbond_site_symmetry_A
    _geom_hbond_distance_DH
    _geom_hbond_distance_HA
    _geom_hbond_distance_DA
    _geom_hbond_angle_DHA
    O3 H3B O2 . 0.82 2.05 2.806(3) 153.3
