# Supplementary material for: Bis(1,10-phenanthroline-κ2 N,N′)(sulfato-κ2 O,O′)cadmium(II) propane-1,3-diol solvate
Source: Acta Crystallogr Sect E Struct Rep Online. 2010 Jun 18;66(Pt 7):m817–8. doi: 10.1107/S1600536810022518 (PMC3006862; doi:10.1107/S1600536810022518)
Supplement: Supplementary file 2 [file e-66-0m817-Isup2.hkl]

# 
# h,k,l, Fc-squared, Fo-squared, sigma(Fo-squared) and status flag 
# 
data_I
_shelx_title ' p in C2/c' 
_shelx_refln_list_code          4 
_shelx_F_calc_maximum      378.72 
_exptl_crystal_F_000      1303.80 
_reflns_d_resolution_high  0.7699 
 
loop_ 
 _symmetry_equiv_pos_as_xyz 
 'x, y, z' 
 '-x, y, -z+1/2' 
 'x+1/2, y+1/2, z' 
 '-x+1/2, y+1/2, -z+1/2' 
 '-x, -y, -z' 
 'x, -y, z-1/2' 
 '-x+1/2, -y+1/2, -z' 
 'x+1/2, -y+1/2, z-1/2' 
 
_cell_length_a    17.8540 
_cell_length_b    12.5200 
_cell_length_c    13.5190 
_cell_angle_alpha  90.000 
_cell_angle_beta  123.010 
_cell_angle_gamma  90.000 
 
_shelx_F_squared_multiplier     1.000 
 
loop_ 
 _refln_index_h 
 _refln_index_k 
 _refln_index_l 
 _refln_F_squared_calc 
 _refln_F_squared_meas 
 _refln_F_squared_sigma 
 _refln_observed_status 
   6   0   0    15274.22    15960.33    126.56 o 
   8   0   0    24817.95    25965.92    321.25 o 
  10   0   0    33867.53    35713.88    515.60 o 
  12   0   0    28155.66    29122.50    375.68 o 
  14   0   0     6082.75     6095.86    212.17 o 
  16   0   0     3433.20     3254.47    139.64 o 
  18   0   0     7232.58     7175.85    761.74 o 
   3   1   0    23390.65    22847.80    101.73 o 
   5   1   0    13299.44    11787.77     70.50 o 
   7   1   0     7916.77     7285.18     46.58 o 
   9   1   0     7983.17     7670.93     70.92 o 
  11   1   0     9531.71     9614.34     96.85 o 
  13   1   0     2046.15     2033.77     44.18 o 
  15   1   0     6533.35     6882.71    129.64 o 
  17   1   0       15.33       69.89     40.33 o 
  19   1   0     1736.39     1652.01    116.68 o 
   0   2   0    50865.56    47098.34    566.55 o 
   2   2   0      698.57      481.90     10.91 o 
   4   2   0    17588.42    20137.52    117.01 o 
   6   2   0      878.50     1167.86     26.29 o 
   8   2   0      884.61      705.45     56.65 o 
  10   2   0     1009.30      978.43     36.96 o 
  12   2   0     1301.56     1330.66     40.85 o 
  14   2   0       62.14       82.53     20.80 o 
  16   2   0      276.32      239.75     40.86 o 
  18   2   0     2577.18     2519.21    122.62 o 
   1   3   0     2025.79     1867.04     38.19 o 
   3   3   0    23251.37    23873.35    113.03 o 
   5   3   0     1163.64      845.39     14.61 o 
   7   3   0     7639.66     7644.29     63.87 o 
   9   3   0     6020.25     6084.35    127.77 o 
  11   3   0     9500.68     9606.55    125.38 o 
  13   3   0     4724.14     4756.47     96.32 o 
  15   3   0     4789.30     4937.43    104.81 o 
  17   3   0       79.09      121.90     39.04 o 
  19   3   0     1089.18      790.01    173.29 o 
   0   4   0     9358.22     9898.81    103.88 o 
   2   4   0        9.74        9.63      6.41 o 
   4   4   0     1574.05     1718.49     20.79 o 
   6   4   0      239.42      229.26     12.61 o 
   8   4   0      489.99      508.49     14.48 o 
  10   4   0      731.96      626.02     36.97 o 
  12   4   0     1179.09     1103.54     47.54 o 
  14   4   0      571.32      502.97     35.20 o 
  16   4   0     1284.50     1246.78    208.31 o 
  18   4   0       19.62       45.51     29.28 o 
   1   5   0     5534.58     5601.89     39.64 o 
   3   5   0    20375.54    22383.09    134.21 o 
   5   5   0     8170.05     8396.90     51.67 o 
   7   5   0    17351.56    17988.06    160.77 o 
   9   5   0     4808.53     4780.37     50.44 o 
  11   5   0     4604.98     4636.17     77.50 o 
  13   5   0     3213.71     3273.32     79.46 o 
  15   5   0      496.09      511.09     37.83 o 
  17   5   0      704.47      549.13    116.84 o 
   0   6   0    18855.52    19148.71    116.20 o 
   2   6   0    40887.60    43298.13    333.36 o 
   4   6   0     3169.05     2753.93     27.98 o 
   6   6   0     6735.85     6967.46     53.09 o 
   8   6   0     6995.83     7460.72     72.60 o 
  10   6   0     3772.47     3935.41     47.95 o 
  12   6   0     3741.35     3752.63     80.86 o 
  14   6   0     2079.62     2012.84     64.93 o 
  16   6   0      784.92      578.49    145.27 o 
  18   6   0     2438.48     2450.96    114.45 o 
   1   7   0     1499.58     1514.31     19.27 o 
   3   7   0      242.62      245.02     18.14 o 
   5   7   0      189.80      249.38     18.42 o 
   7   7   0       77.73       87.94     12.61 o 
   9   7   0      137.33      128.74     20.29 o 
  11   7   0       82.73      112.84     17.79 o 
  13   7   0      336.79      352.50     30.74 o 
  15   7   0      288.57      286.52     44.28 o 
  17   7   0      183.53      230.52     38.29 o 
   0   8   0    28244.62    30241.46    361.38 o 
   2   8   0     3885.82     3638.00     40.27 o 
   4   8   0     5649.67     5458.90     63.77 o 
   6   8   0     6884.64     6801.04     67.54 o 
   8   8   0     9267.85     9654.93     76.10 o 
  10   8   0     4688.20     4627.54     64.22 o 
  12   8   0     4203.04     4164.10    106.56 o 
  14   8   0     1262.28     1408.12     60.39 o 
  16   8   0     1855.19     1763.46    106.29 o 
   1   9   0     5427.54     5475.85     89.65 o 
   3   9   0     7604.87     7859.55    108.50 o 
   5   9   0    11385.56    11765.76     97.92 o 
   7   9   0     8255.65     8231.00     89.66 o 
   9   9   0     6350.07     6416.90     92.80 o 
  11   9   0     5027.97     5104.61     93.14 o 
  13   9   0     3284.82     3361.49     99.97 o 
  15   9   0     2472.92     2613.09    127.94 o 
   0  10   0     3216.05     3445.02    196.44 o 
   2  10   0     1335.11     1235.24     34.44 o 
   4  10   0      894.05      868.05     32.08 o 
   6  10   0      133.98      116.18     17.79 o 
   8  10   0      231.24      239.73     13.50 o 
  10  10   0       78.58       83.21     19.02 o 
  12  10   0       34.43       38.20     23.43 o 
  14  10   0      582.61      547.77     72.38 o 
   1  11   0     1857.41     1761.27     56.45 o 
   3  11   0     4808.23     4864.53     80.86 o 
   5  11   0     4658.16     4604.20     81.18 o 
   7  11   0     4439.73     4445.48     83.36 o 
   9  11   0     3268.71     3233.43     73.04 o 
  11  11   0     1673.03     1591.39     90.51 o 
  13  11   0      826.31      698.61    180.03 o 
   0  12   0     2006.43     1883.58     88.72 o 
   2  12   0     1944.71     2068.56     48.17 o 
   4  12   0     5175.40     5148.11    241.91 o 
   6  12   0     2736.88     2767.85     85.11 o 
   8  12   0     1774.46     1711.81     50.05 o 
  10  12   0     1249.18     1278.91    119.24 o 
  12  12   0      676.37      710.61     71.22 o 
   1  13   0      121.40      161.03     43.86 o 
   3  13   0      123.56      136.98     35.83 o 
   5  13   0      127.71      113.92     19.79 o 
   7  13   0       65.87       24.02     19.62 o 
   9  13   0       33.52       26.74     28.17 o 
  11  13   0       23.37       52.00     44.38 o 
   0  14   0     1817.81     1992.19    116.50 o 
   2  14   0     1257.62     1210.75    153.41 o 
   4  14   0     2161.45     2221.55    133.40 o 
   6  14   0     1025.58      995.03     49.73 o 
   8  14   0      781.69      690.40     94.44 o 
   1  15   0       42.33       49.93     29.22 o 
   3  15   0     1081.66      855.32    195.91 o 
   5  15   0       73.18       81.95     27.91 o 
   7  15   0      526.70      369.62    149.74 o 
   0  16   0      452.54      315.01    185.04 o 
   2  16   0      917.47      762.78    159.79 o 
 -19   1   1     4130.92     4241.89    115.82 o 
 -17   1   1     3964.02     4192.10    183.40 o 
 -15   1   1     2139.89     1971.89     47.75 o 
 -13   1   1     6910.88     7185.06     96.72 o 
 -11   1   1     7999.21     8079.53    109.02 o 
  -9   1   1    20819.98    21142.19    146.07 o 
  -7   1   1    23177.06    23057.68    125.40 o 
  -5   1   1    12190.39    11450.13    164.64 o 
  -3   1   1      775.24      925.63     24.99 o 
   1   1   1     5305.03     5301.35     32.91 o 
   3   1   1      130.86      140.60     20.92 o 
   5   1   1    11084.67    11133.96     68.06 o 
   7   1   1    16107.31    16549.85     81.80 o 
   9   1   1    13913.71    14260.90     87.54 o 
  11   1   1     2821.03     2811.77     34.91 o 
  13   1   1     3296.80     3341.15     72.70 o 
  15   1   1      760.95      759.75     29.49 o 
  17   1   1     1893.71     1938.91    133.10 o 
 -18   2   1      304.01      317.24     50.19 o 
 -16   2   1     7018.35     6651.62    229.61 o 
 -14   2   1       61.16       62.48     44.08 o 
 -12   2   1     3776.55     3870.12     77.98 o 
 -10   2   1     5887.49     6070.87     70.53 o 
  -8   2   1    12706.43    13521.54     87.95 o 
  -6   2   1    20245.85    22773.19    136.32 o 
  -4   2   1     4165.01     5022.50     47.71 o 
  -2   2   1    10884.68    11760.97     77.78 o 
   0   2   1     2738.60     2278.60     22.46 o 
   2   2   1   143427.22   125021.20   1298.23 o 
   4   2   1    10698.11    11113.60     61.32 o 
   6   2   1     3472.55     3559.02     32.58 o 
   8   2   1     5813.87     6231.14     53.95 o 
  10   2   1     1651.95     1770.16     38.06 o 
  12   2   1     2235.68     2228.41     46.62 o 
  14   2   1     2546.12     2564.92     73.42 o 
  16   2   1       21.25       64.99     35.99 o 
  18   2   1     1162.79     1133.88     70.87 o 
 -19   3   1     1769.71     1624.09     77.26 o 
 -17   3   1       97.02      122.19     36.27 o 
 -15   3   1      460.09      406.56     51.73 o 
 -13   3   1     1448.53     1412.95     46.88 o 
 -11   3   1     7432.37     7308.84     79.34 o 
  -9   3   1     4677.39     4678.29     58.43 o 
  -7   3   1       32.01       59.42     13.74 o 
  -5   3   1     3266.78     3479.43     30.71 o 
  -3   3   1     7995.41     8471.62     54.17 o 
  -1   3   1     3245.27     3347.52     42.24 o 
   3   3   1    25505.45    28150.80    137.05 o 
   5   3   1     6688.04     7180.05     44.83 o 
   7   3   1      327.51      264.46     13.46 o 
   9   3   1     3971.79     4094.16     56.62 o 
  11   3   1     2929.99     2794.46     97.72 o 
  13   3   1     1951.01     2061.84     81.18 o 
  15   3   1      240.33      301.25     70.94 o 
  17   3   1      359.05      406.42     74.86 o 
 -18   4   1     3370.14     3581.99    148.69 o 
 -16   4   1     5314.48     5353.70    194.91 o 
 -14   4   1     9637.33    10144.91    170.25 o 
 -12   4   1     2521.05     2558.35     68.05 o 
 -10   4   1    21091.93    22045.36    237.35 o 
  -8   4   1    10889.48    11044.82     73.96 o 
  -6   4   1    22375.26    22349.95    108.96 o 
  -4   4   1    10151.64     8937.33     57.94 o 
  -2   4   1    10248.05     9381.44     83.41 o 
   0   4   1    23916.38    23783.88    123.46 o 
   2   4   1   136290.06   117723.92   1232.94 o 
   4   4   1    22289.55    22013.29     94.50 o 
   6   4   1     4564.84     3820.66     33.52 o 
   8   4   1     9067.76     9222.61     86.13 o 
  10   4   1    11928.29    12509.55    154.02 o 
  12   4   1    11211.90    11511.94    186.94 o 
  14   4   1     5217.31     5075.15    102.90 o 
  16   4   1     4464.81     4400.60    175.63 o 
  18   4   1      180.33      222.42     52.21 o 
 -19   5   1     3166.73     3218.96    142.70 o 
 -17   5   1     2386.95     2508.78    111.94 o 
 -15   5   1     2993.68     3171.59     78.37 o 
 -13   5   1     3433.30     3411.89    103.86 o 
 -11   5   1     6292.67     6377.90     75.96 o 
  -9   5   1    13179.62    13141.27    108.64 o 
  -7   5   1    22686.86    23555.49    156.35 o 
  -5   5   1    20402.23    20521.63    103.24 o 
  -3   5   1    18163.59    17965.20     93.89 o 
  -1   5   1     4755.56     4141.15     34.21 o 
   1   5   1    11466.32    10785.02    121.93 o 
   3   5   1     9862.13     9491.05     55.18 o 
   5   5   1    32664.57    34955.88    247.24 o 
   7   5   1    13578.98    13937.73     96.90 o 
   9   5   1     8845.49     9114.10    101.22 o 
  11   5   1     5108.54     5103.06     82.37 o 
  13   5   1     4252.05     4270.53    100.45 o 
  15   5   1     2798.73     2894.88    134.59 o 
  17   5   1     3960.64     3891.08    160.01 o 
 -18   6   1       90.43      114.34     38.25 o 
 -16   6   1      234.03      250.68     38.58 o 
 -14   6   1       77.34       88.17     19.78 o 
 -12   6   1       22.45       58.44     24.54 o 
 -10   6   1      519.47      506.90     32.44 o 
  -8   6   1        7.35       44.90     14.71 o 
  -6   6   1      182.61      171.05     15.84 o 
  -4   6   1      220.67      324.78     19.53 o 
  -2   6   1      675.75      640.47     16.48 o 
   0   6   1     1689.19     1773.30     26.64 o 
   2   6   1    11534.34    12816.94     78.99 o 
   4   6   1      642.56      647.78     16.44 o 
   6   6   1     4475.59     4701.95     47.52 o 
   8   6   1        0.53       12.57     11.38 o 
  10   6   1      372.55      376.86     24.26 o 
  12   6   1      459.70      419.30     63.36 o 
  14   6   1      225.65      186.93     26.04 o 
  16   6   1       10.96       59.41     34.92 o 
 -17   7   1     1014.26      885.44     59.30 o 
 -15   7   1     1247.63     1320.57     72.60 o 
 -13   7   1     3282.67     3369.66     74.93 o 
 -11   7   1     9445.63     9645.66     90.43 o 
  -9   7   1     9251.49     9311.78     97.43 o 
  -7   7   1     5760.99     5964.39     55.15 o 
  -5   7   1    12392.39    12994.72     85.05 o 
  -3   7   1     8748.98     8816.45     73.54 o 
  -1   7   1    16309.80    17431.02    102.19 o 
   1   7   1    20245.71    22245.96    129.40 o 
   3   7   1      405.28      281.02     19.94 o 
   5   7   1     9266.81     9756.02     77.44 o 
   7   7   1     3886.10     3768.77     46.35 o 
   9   7   1     4629.16     4566.39     53.16 o 
  11   7   1     4325.81     4304.27     95.24 o 
  13   7   1     3097.04     3238.82    102.51 o 
  15   7   1     1026.16      908.44     54.42 o 
 -16   8   1      248.56      210.79     35.94 o 
 -14   8   1     2963.42     2645.32     90.46 o 
 -12   8   1      947.75      954.71     50.23 o 
 -10   8   1     2440.66     2445.34     61.98 o 
  -8   8   1     4129.24     4161.49     48.16 o 
  -6   8   1     2989.47     2885.53     39.65 o 
  -4   8   1     6284.72     6191.83     72.36 o 
  -2   8   1     4745.18     4520.16     53.72 o 
   0   8   1     9892.96     9921.42     79.99 o 
   2   8   1     1722.14     1519.89     30.60 o 
   4   8   1     6613.54     6275.00     66.56 o 
   6   8   1     4409.13     4368.16     49.77 o 
   8   8   1     1633.14     1593.55     29.46 o 
  10   8   1     1950.58     1931.31     34.05 o 
  12   8   1      698.25      610.41     43.80 o 
  14   8   1      545.53      420.70     62.20 o 
  16   8   1      967.49      713.97    265.88 o 
 -15   9   1      311.03      286.76     61.56 o 
 -13   9   1     1486.85     1550.98     61.49 o 
 -11   9   1      927.99      980.85     46.89 o 
  -9   9   1      416.74      484.48     45.10 o 
  -7   9   1      199.20      227.94     20.45 o 
  -5   9   1      153.60      141.45     18.52 o 
  -3   9   1        4.16       27.73      6.56 o 
  -1   9   1     6220.01     6380.09     58.24 o 
   1   9   1      378.60      401.74     23.27 o 
   3   9   1      285.00      259.02     21.59 o 
   5   9   1       83.93      109.19     14.85 o 
   7   9   1      554.50      532.06     17.76 o 
   9   9   1     1130.79     1116.58     33.23 o 
  11   9   1      543.27      485.13     82.01 o 
  13   9   1      836.86      866.22     89.53 o 
  15   9   1      184.58      186.64     59.93 o 
 -16  10   1     1809.55     1901.15    139.78 o 
 -14  10   1     1251.37     1196.22     84.98 o 
 -12  10   1     2260.53     2388.54     68.09 o 
 -10  10   1     1104.59     1170.89     52.91 o 
  -8  10   1     1516.24     1538.36     21.33 o 
  -6  10   1     1012.42     1115.73     46.61 o 
  -4  10   1     2075.23     2021.22     84.36 o 
  -2  10   1     3592.75     3463.33     37.96 o 
   0  10   1     6060.11     5850.65     87.17 o 
   2  10   1     7241.28     7478.34     91.10 o 
   4  10   1     2531.90     2629.93     46.56 o 
   6  10   1     1273.09     1394.91     43.28 o 
   8  10   1     1307.19     1267.26     66.98 o 
  10  10   1     2321.44     2317.83     54.98 o 
  12  10   1     1746.19     1765.56    372.16 o 
  14  10   1     2445.40     2477.46    164.79 o 
 -13  11   1       58.99       71.65     61.29 o 
 -11  11   1       57.31       74.77     30.55 o 
  -9  11   1       81.53       79.42     30.83 o 
  -7  11   1       58.43       85.85     20.13 o 
  -5  11   1      263.20      283.61     25.51 o 
  -3  11   1      324.33      363.61     22.71 o 
  -1  11   1      242.28      310.53     30.72 o 
   1  11   1       78.03       71.06     12.78 o 
   3  11   1      898.61      928.78     34.15 o 
   5  11   1      383.00      343.58     24.06 o 
   7  11   1        5.55       27.93     14.23 o 
   9  11   1       29.38       32.12     15.64 o 
  11  11   1      397.10      401.06     56.82 o 
  13  11   1      158.85      113.41     47.61 o 
 -12  12   1     1591.82     1713.49     92.50 o 
 -10  12   1     2527.38     2362.97     89.92 o 
  -8  12   1     2069.87     2014.03    101.18 o 
  -6  12   1     3252.08     3214.80    134.70 o 
  -4  12   1     4124.30     4187.43    100.01 o 
  -2  12   1     3400.10     3399.68    119.20 o 
   0  12   1     3924.24     4004.29    108.85 o 
   2  12   1     8914.31     9214.24    143.36 o 
   4  12   1     1318.30     1341.82     49.12 o 
   6  12   1     3888.89     3683.27     89.41 o 
   8  12   1      898.46      945.56    125.09 o 
  10  12   1     1129.11     1068.07     55.96 o 
  12  12   1     1355.20     1396.09    116.01 o 
 -11  13   1     2398.69     2376.07     91.45 o 
  -9  13   1     5650.55     5707.48    232.64 o 
  -7  13   1     6545.43     6907.50    166.82 o 
  -5  13   1     6242.36     6141.41    195.24 o 
  -3  13   1     8496.15     9080.70    160.75 o 
  -1  13   1     8629.62     8942.42    155.77 o 
   1  13   1     3195.53     3288.95    106.22 o 
   3  13   1     8116.85     8351.81    123.92 o 
   5  13   1     7333.24     7646.50    153.72 o 
   7  13   1     2306.21     2397.36     96.77 o 
   9  13   1     3470.91     3533.64    109.30 o 
 -10  14   1     1313.87     1240.63     84.70 o 
  -8  14   1      613.61      564.96     47.83 o 
  -6  14   1      594.51      515.71    175.49 o 
  -4  14   1      925.97      724.11    173.87 o 
  -2  14   1     1933.26     1896.64    111.37 o 
   0  14   1     1516.88     1482.02    186.62 o 
   2  14   1     1685.93     1580.31     83.51 o 
   4  14   1      439.77      361.41     56.89 o 
   6  14   1      445.23      385.47     81.94 o 
   8  14   1      443.65      480.05     78.34 o 
  -7  15   1      277.16      260.29    101.59 o 
  -5  15   1      339.40      311.55    141.70 o 
  -3  15   1      145.16      103.44     51.33 o 
  -1  15   1       11.49       22.08     23.55 o 
   1  15   1       90.62      111.21     28.82 o 
   3  15   1      556.80      449.65    145.74 o 
   5  15   1      541.64      438.10    222.91 o 
  -2  16   1     1741.89     1990.95    138.20 o 
   0  16   1     1072.63     1017.17    168.63 o 
   2  16   1     3129.02     3178.28    186.78 o 
 -20   0   2     4281.93     3949.48    340.41 o 
 -18   0   2    13060.32    13133.15    264.87 o 
 -16   0   2     3500.73     3324.33    246.48 o 
 -14   0   2    30032.76    30646.01    351.13 o 
 -12   0   2    29756.79    31547.57    569.73 o 
 -10   0   2    40284.57    42690.97    345.68 o 
  -8   0   2    29024.29    30885.96    244.01 o 
  -6   0   2    12059.05    12777.48    187.81 o 
  -2   0   2    89886.47    80604.21    918.23 o 
   0   0   2   107523.18    64014.24    742.49 o 
   4   0   2    20086.77    19707.23    332.88 o 
   6   0   2    36076.63    37448.90    321.21 o 
   8   0   2     3056.36     2619.64     46.38 o 
  10   0   2    14427.79    15181.82    256.26 o 
  12   0   2     9328.95     9765.06    147.65 o 
  14   0   2     7754.49     7881.43     75.68 o 
  16   0   2     2807.96     2959.15    184.80 o 
 -19   1   2     1326.89     1559.21    113.23 o 
 -17   1   2     4068.50     4455.65    125.12 o 
 -15   1   2     2763.52     2923.98     83.80 o 
 -13   1   2     5250.75     5446.54     98.26 o 
 -11   1   2     5065.38     4689.47    121.96 o 
  -9   1   2    19735.81    19174.55    191.56 o 
  -7   1   2    10093.68     8707.47     70.05 o 
  -5   1   2    24642.43    22607.38    356.72 o 
  -3   1   2    13541.81    13565.28    127.41 o 
  -1   1   2     8011.82     8891.13     72.28 o 
   1   1   2    33670.85    35929.63    432.31 o 
   3   1   2     7054.85     6531.34     51.38 o 
   5   1   2     2348.07     2158.00     30.53 o 
   7   1   2     2731.30     2403.39     31.12 o 
   9   1   2     4277.83     4075.14     41.54 o 
  11   1   2     5419.51     5317.33     49.62 o 
  13   1   2     1954.72     1772.17     66.15 o 
  15   1   2      945.33      978.37    100.53 o 
  17   1   2      911.25      911.47     59.59 o 
 -20   2   2      237.31      241.10     46.24 o 
 -18   2   2      738.25      743.33     99.80 o 
 -16   2   2        4.38       32.14     25.14 o 
 -14   2   2      134.34      101.89     39.10 o 
 -12   2   2     3991.35     4110.71     58.93 o 
 -10   2   2       81.77      128.89     16.18 o 
  -8   2   2      376.51      280.49     19.05 o 
  -6   2   2     1638.97     1917.45     35.67 o 
  -4   2   2       28.20      103.47     39.38 o 
  -2   2   2     3744.03     3615.03    192.01 o 
   0   2   2    14199.19    15795.61    105.71 o 
   2   2   2      226.50      272.09     13.96 o 
   4   2   2    15539.78    15860.72     85.89 o 
   6   2   2     1558.90     1308.66     30.21 o 
   8   2   2      426.36      356.26     27.67 o 
  10   2   2     1275.40     1217.01     33.37 o 
  12   2   2      724.92      689.68     37.47 o 
  14   2   2     1152.59     1146.40     39.02 o 
  16   2   2      379.33      412.44     61.51 o 
 -19   3   2     1539.97     1620.44     79.40 o 
 -17   3   2     3721.41     4101.58    275.49 o 
 -15   3   2     5336.59     5205.11    252.07 o 
 -13   3   2      139.25      156.48     26.63 o 
 -11   3   2     7484.30     7297.22     89.63 o 
  -9   3   2    13273.71    13291.42    160.46 o 
  -7   3   2    14660.07    14005.52     92.96 o 
  -5   3   2    14004.08    13452.28    118.08 o 
  -3   3   2     6353.03     6047.69     64.82 o 
  -1   3   2     5571.31     5465.89     44.79 o 
   1   3   2    42224.73    46389.48    559.43 o 
   3   3   2    24454.10    26650.57    274.38 o 
   5   3   2      264.02      165.78     12.22 o 
   7   3   2     5166.75     5251.06     52.07 o 
   9   3   2    11778.83    11813.03    182.54 o 
  11   3   2    10352.92    10325.22    118.66 o 
  13   3   2     4874.27     4682.89    100.21 o 
  15   3   2     3307.22     3131.38    107.47 o 
  17   3   2      578.55      549.79     52.73 o 
 -20   4   2       24.38       38.69     36.06 o 
 -18   4   2       29.60       45.36     74.00 o 
 -16   4   2      162.70      132.16     55.08 o 
 -14   4   2     5484.94     5251.72     86.81 o 
 -12   4   2      122.03      153.54     22.73 o 
 -10   4   2      807.12      790.02     40.39 o 
  -8   4   2      581.33      597.50     19.16 o 
  -6   4   2      174.80      161.96     19.19 o 
  -4   4   2     1408.97     1475.62     27.03 o 
  -2   4   2     3729.14     3626.25     39.98 o 
   0   4   2      918.68      782.92     14.55 o 
   2   4   2     3930.40     4127.76     31.79 o 
   4   4   2      168.37      111.80     11.21 o 
   6   4   2      283.32      274.35     13.53 o 
   8   4   2      369.96      374.96     20.73 o 
  10   4   2     1105.07     1129.35     42.77 o 
  12   4   2     1695.24     1766.49     61.75 o 
  14   4   2      530.76      474.12     29.85 o 
  16   4   2      315.09      344.25     65.42 o 
 -19   5   2     1565.71     1442.75     72.10 o 
 -17   5   2     2815.67     2863.61    106.36 o 
 -15   5   2     5140.26     5210.26    112.01 o 
 -13   5   2     1212.88     1212.90     45.72 o 
 -11   5   2    10189.66    10442.28    156.33 o 
  -9   5   2    18142.57    18690.43    148.53 o 
  -7   5   2    22123.40    23476.73    164.43 o 
  -5   5   2    13670.64    14820.14    104.47 o 
  -3   5   2     4136.59     4255.05     55.38 o 
  -1   5   2     1856.88     1698.76     19.23 o 
   1   5   2     5923.60     5819.53     62.03 o 
   3   5   2    43567.83    49798.78    252.03 o 
   5   5   2     3328.78     3773.80     37.42 o 
   7   5   2     2789.31     2678.00     35.81 o 
   9   5   2     2656.66     2669.58     38.66 o 
  11   5   2     1266.73     1365.11     54.66 o 
  13   5   2      916.45      964.53     42.05 o 
  15   5   2      703.11      656.27     73.15 o 
 -18   6   2     1512.76     1559.03     72.10 o 
 -16   6   2     3485.97     3498.91     88.41 o 
 -14   6   2     2687.52     2738.14     61.07 o 
 -12   6   2     9106.61     9616.13    158.10 o 
 -10   6   2     2240.03     2417.30     41.67 o 
  -8   6   2     7946.32     8365.43     83.38 o 
  -6   6   2    12049.77    12295.63    102.18 o 
  -4   6   2     8771.32     8770.01     59.74 o 
  -2   6   2     8994.66     8740.00     56.85 o 
   0   6   2    17361.04    17967.20    100.21 o 
   2   6   2     1595.36     1235.88     26.40 o 
   4   6   2    40970.27    45004.24    276.62 o 
   6   6   2     1013.94      883.52     27.25 o 
   8   6   2     2187.46     2284.95     34.52 o 
  10   6   2     1239.37     1190.72     28.96 o 
  12   6   2     1668.69     1566.41     56.28 o 
  14   6   2     1596.60     1424.35     71.33 o 
  16   6   2     1142.73     1079.09     62.79 o 
 -17   7   2       90.81      157.15     50.46 o 
 -15   7   2      164.78      144.86     19.99 o 
 -13   7   2      666.91      666.28     44.80 o 
 -11   7   2      546.37      447.35     24.72 o 
  -9   7   2     1641.53     1735.77     37.04 o 
  -7   7   2       55.68       60.58     21.77 o 
  -5   7   2       18.90       55.00     17.58 o 
  -3   7   2     1710.00     1703.68     25.69 o 
  -1   7   2     1532.46     1607.28     21.04 o 
   1   7   2      110.27       98.33     13.84 o 
   3   7   2     4566.18     4467.73     49.21 o 
   5   7   2      852.21      920.04     26.48 o 
   7   7   2       82.90       88.08     15.90 o 
   9   7   2      244.76      237.37     21.66 o 
  11   7   2      243.12      235.44     29.72 o 
  13   7   2       29.57       40.58     21.86 o 
  15   7   2        0.68       20.54     19.34 o 
 -18   8   2     3615.34     3836.48    158.11 o 
 -16   8   2     1070.25     1196.53     84.62 o 
 -14   8   2     2517.74     2624.87     76.52 o 
 -12   8   2     5164.03     5133.40     82.47 o 
 -10   8   2     3730.31     3713.76     50.92 o 
  -8   8   2    10721.61    10858.30    121.59 o 
  -6   8   2     8654.20     8623.19     87.80 o 
  -4   8   2     7912.29     7795.95     89.61 o 
  -2   8   2     5741.34     5663.34     53.13 o 
   0   8   2     5386.93     5383.16     60.08 o 
   2   8   2    13486.09    14015.17    117.58 o 
   4   8   2    20217.49    21704.54    178.39 o 
   6   8   2    15197.21    16171.15    122.90 o 
   8   8   2     4624.02     4618.81     97.44 o 
  10   8   2     3840.17     3896.68     63.94 o 
  12   8   2     3060.78     2937.10    110.84 o 
  14   8   2     3507.19     3474.40     85.84 o 
 -17   9   2     3423.42     3260.07    200.89 o 
 -15   9   2     2236.44     2286.97     80.83 o 
 -13   9   2     3858.92     4128.11     74.73 o 
 -11   9   2     3924.81     4113.99     75.33 o 
  -9   9   2     6996.99     7178.19     90.24 o 
  -7   9   2    11272.71    11697.37    156.85 o 
  -5   9   2    11498.84    12180.95    118.98 o 
  -3   9   2    12364.34    12744.75    102.48 o 
  -1   9   2     6755.16     6867.42     74.90 o 
   1   9   2     7041.74     7148.13     81.57 o 
   3   9   2     7518.65     7739.31     75.18 o 
   5   9   2     5592.39     5557.25     70.07 o 
   7   9   2    18315.26    18491.32    262.96 o 
   9   9   2     1964.79     2188.87     44.08 o 
  11   9   2     3100.33     3250.57     70.91 o 
  13   9   2     3222.73     3270.27    141.01 o 
 -16  10   2      661.89      540.58    171.09 o 
 -14  10   2       49.16       71.78     21.15 o 
 -12  10   2      366.27      293.51     30.34 o 
 -10  10   2      148.45      120.81     22.06 o 
  -8  10   2      744.13      743.42     26.35 o 
  -6  10   2      893.79      898.42     18.07 o 
  -4  10   2       42.38       49.17     13.09 o 
  -2  10   2     1074.46     1095.12     33.18 o 
   0  10   2      240.21      215.53     25.01 o 
   2  10   2      360.15      339.47     31.26 o 
   4  10   2     1190.97     1098.68     49.54 o 
   6  10   2      423.32      359.99     27.09 o 
   8  10   2      269.94      289.54     24.01 o 
  10  10   2      712.57      638.93     51.46 o 
  12  10   2      533.64      559.09     70.52 o 
 -15  11   2      727.50      673.80     98.27 o 
 -13  11   2      761.35      703.16     78.36 o 
 -11  11   2     2704.80     2805.09     95.34 o 
  -9  11   2     2871.91     2789.02     44.41 o 
  -7  11   2     7472.13     7543.95    130.06 o 
  -5  11   2     5344.61     5186.95    102.74 o 
  -3  11   2     3885.17     3884.03     58.57 o 
  -1  11   2     1106.02     1106.23     55.86 o 
   1  11   2     4297.79     4329.01     69.28 o 
   3  11   2      712.47      758.55     38.14 o 
   5  11   2     4054.45     3815.71     73.51 o 
   7  11   2     3006.73     2934.08     85.01 o 
   9  11   2      834.31      870.68     64.20 o 
  11  11   2      656.75      572.97     67.70 o 
 -14  12   2     2420.52     2376.97    111.73 o 
 -12  12   2      401.90      312.12     43.29 o 
 -10  12   2      879.82      893.03     57.57 o 
  -8  12   2     4262.97     4163.13    128.16 o 
  -6  12   2     3598.28     3666.28     93.92 o 
  -4  12   2     2334.66     2335.17     67.01 o 
  -2  12   2     1793.91     1779.48     50.92 o 
   0  12   2      602.03      669.26     44.01 o 
   2  12   2     2898.86     2870.70     70.49 o 
   4  12   2     5836.59     5782.64    128.12 o 
   6  12   2     2058.63     1918.23     88.92 o 
   8  12   2      596.76      652.90     54.00 o 
  10  12   2      454.18      508.28     68.75 o 
 -11  13   2        3.23       14.45     21.54 o 
  -9  13   2      277.81      240.87     37.15 o 
  -7  13   2       14.81       27.79     26.24 o 
  -5  13   2       24.38       32.15     16.94 o 
  -3  13   2        4.15       21.41     28.93 o 
  -1  13   2      101.54      130.90     51.52 o 
   1  13   2       32.50       34.02     43.11 o 
   3  13   2      242.75      209.13     56.50 o 
   5  13   2       32.35       24.27     22.91 o 
   7  13   2       84.76       51.82     21.78 o 
   9  13   2       41.84       45.04     18.04 o 
 -10  14   2     1010.24      914.70     96.54 o 
  -8  14   2     1234.71     1055.80    159.57 o 
  -6  14   2     1549.44     1464.36    176.58 o 
  -4  14   2     1627.56     1497.67    232.24 o 
  -2  14   2      844.33      744.48    151.48 o 
   0  14   2     1166.79     1121.18    268.62 o 
   2  14   2      972.70      942.28    265.81 o 
   4  14   2     5151.83     4927.80    170.77 o 
   6  14   2      653.62      683.42    108.87 o 
   8  14   2      656.17      595.12     36.81 o 
  -7  15   2     1013.99     1171.54    103.15 o 
  -5  15   2      490.60      433.38    137.22 o 
  -3  15   2      133.21      135.50     75.28 o 
  -1  15   2      396.44      284.68    115.79 o 
   1  15   2      524.34      441.91    160.60 o 
   3  15   2       19.29       31.87     43.79 o 
   5  15   2     1458.39     1518.55    126.41 o 
  -4  16   2      677.88      448.23    170.61 o 
  -2  16   2      733.93      565.96    196.05 o 
   0  16   2      427.08      343.36    107.09 o 
 -21   1   3     2126.04     2200.74    169.62 o 
 -19   1   3     1269.52     1456.51    106.57 o 
 -17   1   3     3321.46     3696.02    134.02 o 
 -15   1   3     2401.75     2522.25     79.86 o 
 -13   1   3     2066.43     2166.30     42.04 o 
 -11   1   3     2685.61     2470.67     28.79 o 
  -9   1   3     9447.69     9141.43    100.45 o 
  -7   1   3    62715.74    61978.72    688.68 o 
  -1   1   3       22.70      112.64     17.69 o 
   1   1   3     5667.49     6020.81     50.07 o 
   3   1   3    13087.79    13721.03     92.02 o 
   5   1   3    34622.60    38877.86    258.91 o 
   7   1   3      453.34      370.53     26.54 o 
   9   1   3     2452.38     2342.13     39.58 o 
  11   1   3     3501.46     3474.20     53.44 o 
  13   1   3     2476.62     2390.27     37.61 o 
  15   1   3     1828.62     1762.15    103.31 o 
 -20   2   3     1746.94     1659.41     83.43 o 
 -18   2   3     2267.46     2181.87     95.39 o 
 -16   2   3     3679.93     3502.08     77.85 o 
 -14   2   3     1198.44     1171.13     61.53 o 
 -12   2   3     1380.91     1193.97     44.06 o 
 -10   2   3    24475.47    27132.42    163.58 o 
  -8   2   3    11248.88    12262.91     85.73 o 
  -6   2   3    11573.84    12628.02    214.55 o 
  -4   2   3      168.66      129.18     24.10 o 
  -2   2   3     6970.97     5694.95     64.50 o 
   0   2   3     1811.34     1262.92     19.91 o 
   2   2   3    11931.74    11804.72     80.58 o 
   6   2   3     2268.50     1964.72     30.83 o 
   8   2   3     5822.30     6046.70     62.99 o 
  10   2   3      215.51      227.94     18.62 o 
  12   2   3      384.30      430.22     19.74 o 
  14   2   3      911.69     1009.28     74.15 o 
  16   2   3      975.67      801.03    143.60 o 
 -19   3   3      516.84      422.28     78.35 o 
 -17   3   3     1576.15     1398.16     52.47 o 
 -15   3   3      223.54      184.54     23.84 o 
 -13   3   3     8287.34     8412.04     97.06 o 
 -11   3   3       62.31      132.19     18.99 o 
  -9   3   3     5315.28     5242.35     44.38 o 
  -7   3   3     1714.00     1583.08     37.24 o 
  -5   3   3     1316.16     1282.15     43.95 o 
  -3   3   3    23384.27    24045.58    230.02 o 
  -1   3   3     5262.88     4495.65     48.68 o 
   1   3   3     3587.52     3040.36     29.88 o 
   3   3   3     6369.84     6483.40     45.04 o 
   5   3   3      209.95      233.82     25.32 o 
   7   3   3     1391.78     1418.85     30.16 o 
   9   3   3      254.35      242.56     18.08 o 
  11   3   3     2933.43     3092.54     44.18 o 
  13   3   3      978.50     1021.08     62.82 o 
  15   3   3      510.04      448.33     71.94 o 
 -20   4   3     2871.34     2716.74    286.15 o 
 -18   4   3     5847.86     6488.21    181.28 o 
 -16   4   3    11536.77    11882.36    178.85 o 
 -14   4   3     2902.24     2970.48     98.36 o 
 -12   4   3     8492.45     8748.75    114.86 o 
 -10   4   3    27529.21    29772.00    254.29 o 
  -8   4   3    25104.98    25910.59    181.99 o 
  -6   4   3    10383.09     9743.43     77.74 o 
  -4   4   3    15049.81    14673.06    215.68 o 
  -2   4   3    17754.89    17889.81    134.33 o 
   0   4   3    21709.57    21977.47    119.37 o 
   2   4   3    51704.37    57393.71    351.23 o 
   4   4   3    20674.69    20299.14    117.89 o 
   6   4   3    16462.78    17174.48    143.38 o 
   8   4   3    12914.19    13191.38    127.64 o 
  10   4   3     6446.62     6395.10     85.18 o 
  12   4   3     6395.41     6009.78    335.97 o 
  14   4   3     3164.73     3163.48    132.44 o 
  16   4   3     2973.41     3109.61    136.04 o 
 -19   5   3     2502.09     2711.34    102.02 o 
 -17   5   3     3548.85     3673.97    125.70 o 
 -15   5   3     4331.71     4381.55     83.37 o 
 -13   5   3     6125.26     6118.99     83.35 o 
 -11   5   3     2382.49     2415.25     38.51 o 
  -9   5   3    18167.02    18073.97    147.31 o 
  -7   5   3    27527.02    27977.12    191.27 o 
  -5   5   3    28863.30    29256.18    178.75 o 
  -3   5   3    16605.06    16574.97    113.86 o 
  -1   5   3    13752.64    14286.18    125.54 o 
   1   5   3     5348.62     5180.83     42.08 o 
   3   5   3    32148.00    34674.77    171.04 o 
   5   5   3    12340.10    12604.28     93.65 o 
   7   5   3    10742.81    10971.92    109.05 o 
   9   5   3     7725.94     7448.73     73.94 o 
  11   5   3     3427.04     3273.35     54.74 o 
  13   5   3     3219.51     2890.70    156.12 o 
  15   5   3     2559.57     2587.98     86.01 o 
 -18   6   3      166.25      234.24     48.88 o 
 -16   6   3      684.14      638.26     42.27 o 
 -14   6   3      148.33      150.21     26.61 o 
 -12   6   3     1582.99     1553.09     37.18 o 
 -10   6   3     5646.50     5464.38     63.96 o 
  -8   6   3       53.75       84.45     16.95 o 
  -6   6   3       38.99       82.41     17.06 o 
  -4   6   3      130.45      136.02     18.72 o 
  -2   6   3      434.75      530.94     18.88 o 
   0   6   3     1289.20     1377.23     21.06 o 
   2   6   3     4383.01     5042.27     44.58 o 
   4   6   3      224.14      191.47     13.58 o 
   6   6   3      356.91      370.60     18.80 o 
   8   6   3       65.81       53.97     15.39 o 
  10   6   3     1517.20     1318.49     40.55 o 
  12   6   3       46.07       28.24     22.96 o 
  14   6   3       13.07       48.66     33.40 o 
 -19   7   3     1344.24     1170.05     93.42 o 
 -17   7   3     2394.00     2346.21     82.84 o 
 -15   7   3     4028.54     4267.72     80.10 o 
 -13   7   3     9734.27     9954.50    125.87 o 
 -11   7   3       21.68       48.81     17.69 o 
  -9   7   3    11541.26    11810.42    143.39 o 
  -7   7   3     5529.84     5367.47     77.70 o 
  -5   7   3    15249.95    16089.13    120.76 o 
  -3   7   3    15868.59    16752.28    119.67 o 
  -1   7   3     6080.89     6053.56     49.15 o 
   1   7   3     2896.17     2918.89     42.25 o 
   3   7   3     4993.00     5231.39     63.61 o 
   5   7   3     4050.39     4096.18     52.45 o 
   7   7   3       77.54       84.90     15.48 o 
   9   7   3     4230.88     3967.39     94.75 o 
  11   7   3     1267.82     1531.69     32.79 o 
  13   7   3     1488.00     1621.13     81.90 o 
  15   7   3      756.91      795.33     79.05 o 
 -18   8   3      713.97      667.27     52.71 o 
 -16   8   3      797.45      749.70     51.33 o 
 -14   8   3     1796.81     1770.75     66.92 o 
 -12   8   3     8128.75     8125.29    108.58 o 
 -10   8   3     1027.85     1066.60     30.85 o 
  -8   8   3      506.12      497.39     29.31 o 
  -6   8   3     7836.08     8138.22     81.58 o 
  -4   8   3     6337.93     6430.47     73.48 o 
  -2   8   3     3361.48     3494.17     43.31 o 
   0   8   3     2282.47     2371.22     47.40 o 
   2   8   3     2272.11     2191.65     44.96 o 
   4   8   3       78.15       83.32     18.63 o 
   6   8   3    17808.53    17734.13    205.38 o 
   8   8   3      290.94      320.09     23.52 o 
  10   8   3       86.40      112.56     19.32 o 
  12   8   3      523.05      439.20     39.51 o 
  14   8   3      665.66      567.48     74.74 o 
 -17   9   3      207.35      217.81     38.87 o 
 -15   9   3      922.24      944.28     52.48 o 
 -13   9   3      173.10      179.91     19.48 o 
 -11   9   3      177.99      202.01     19.76 o 
  -9   9   3       77.77       97.68     27.59 o 
  -7   9   3      453.18      396.47     27.31 o 
  -5   9   3     2292.30     2230.07     39.58 o 
  -3   9   3     2311.77     2129.69     36.99 o 
  -1   9   3     1607.31     1444.35     40.83 o 
   1   9   3     1024.98      980.30     40.74 o 
   3   9   3      196.67      162.01     18.08 o 
   5   9   3     2858.84     2921.75     54.28 o 
   7   9   3       48.15       68.68     12.98 o 
   9   9   3      760.03      720.55     30.42 o 
  11   9   3      762.25      882.82     47.50 o 
  13   9   3      516.30      570.12     76.58 o 
 -16  10   3     1509.77     1537.20     68.21 o 
 -14  10   3     2431.70     2403.36     99.36 o 
 -12  10   3     3760.65     3773.79     60.10 o 
 -10  10   3     2214.62     2261.36     75.37 o 
  -8  10   3       10.94       29.34     10.08 o 
  -6  10   3     4780.36     5029.69     62.56 o 
  -4  10   3     4419.42     4415.35     52.40 o 
  -2  10   3     6351.27     6231.05     83.67 o 
   0  10   3     4519.68     4539.28     63.65 o 
   2  10   3     3548.42     3741.26     58.58 o 
   4  10   3     1091.06     1183.46     35.03 o 
   6  10   3    12954.76    12373.53    413.15 o 
   8  10   3     1438.17     1470.55     80.70 o 
  10  10   3     1132.00      974.59     95.00 o 
  12  10   3     1284.68     1460.03    116.89 o 
 -15  11   3      536.41      450.33     56.19 o 
 -13  11   3      325.69      310.66     67.03 o 
 -11  11   3      191.71      129.04     19.87 o 
  -9  11   3      579.87      513.25     28.26 o 
  -7  11   3        3.85       17.84      6.38 o 
  -5  11   3      640.96      647.75     32.86 o 
  -3  11   3      385.58      410.78     13.57 o 
  -1  11   3      430.32      395.82     51.65 o 
   1  11   3      778.92      739.21     37.40 o 
   3  11   3       11.24       20.68     11.79 o 
   5  11   3      244.25      215.65     26.01 o 
   7  11   3       11.93       35.15     19.02 o 
   9  11   3     1335.04     1200.26     57.74 o 
  11  11   3       49.79       96.39     59.43 o 
 -14  12   3      940.56      830.75    127.43 o 
 -12  12   3     4908.10     4895.11    176.75 o 
 -10  12   3      591.67      603.93    146.28 o 
  -8  12   3     3217.76     3049.78     77.56 o 
  -6  12   3     1861.78     1766.49     39.12 o 
  -4  12   3     2809.20     2941.33     58.21 o 
  -2  12   3     3761.69     3751.20    128.30 o 
   0  12   3     1370.01     1352.61     92.94 o 
   2  12   3     1844.92     1880.52     53.85 o 
   4  12   3     2181.23     2056.28    100.58 o 
   6  12   3     1156.10     1098.32     53.28 o 
   8  12   3     2546.14     2491.48    100.74 o 
 -13  13   3     3166.54     3023.20    125.59 o 
 -11  13   3     2587.36     2577.76     79.14 o 
  -9  13   3     3718.17     3785.27    124.70 o 
  -7  13   3     7127.00     7361.91    170.58 o 
  -5  13   3     7740.03     7995.28    146.17 o 
  -3  13   3     6702.87     6991.69    190.45 o 
  -1  13   3     6482.34     6784.01    187.24 o 
   1  13   3     3588.17     3825.69    164.90 o 
   3  13   3     5176.08     5429.01    137.36 o 
   5  13   3     2117.60     2229.49    102.28 o 
   7  13   3     2306.25     2324.24    102.92 o 
   9  13   3     3377.85     3218.51    185.36 o 
 -10  14   3      479.63      394.54    156.68 o 
  -8  14   3      484.07      485.41    165.00 o 
  -4  14   3     1450.23     1553.43     97.73 o 
  -2  14   3      940.58      826.28    240.94 o 
   0  14   3     1463.52     1366.41    252.46 o 
   2  14   3      219.71      290.10     55.63 o 
   4  14   3      623.95      622.94     45.70 o 
   6  14   3      260.42      185.01     62.00 o 
  -7  15   3      448.14      345.04    163.23 o 
  -5  15   3      649.49      679.88    134.61 o 
  -3  15   3      460.84      331.75    126.17 o 
  -1  15   3      249.47      257.25     90.15 o 
   1  15   3       72.50       94.04     50.44 o 
   3  15   3      845.04      584.92    170.15 o 
  -2  16   3     1661.56     1930.31    138.19 o 
 -20   0   4     3092.91     2903.33    188.98 o 
 -18   0   4     8909.95     8963.38    244.25 o 
 -16   0   4    18568.14    19707.41    294.87 o 
 -14   0   4    25988.53    26472.64    309.19 o 
 -12   0   4    28782.42    30241.07    467.39 o 
 -10   0   4     1703.12     1296.70     33.13 o 
  -8   0   4    73291.74    83467.92   2537.12 o 
  -6   0   4    18334.66    18868.66    256.44 o 
  -4   0   4    16646.63    15604.45    218.76 o 
  -2   0   4    48770.79    45596.09    553.85 o 
   0   0   4    22719.18    20366.81    195.54 o 
   2   0   4    16412.05    15471.77    154.44 o 
   4   0   4    24454.64    25482.36    258.83 o 
   6   0   4     7998.81     7897.57    136.71 o 
   8   0   4     5115.82     5047.69    119.73 o 
  10   0   4     8957.64     9443.70    165.71 o 
  12   0   4     6131.64     6377.49    108.35 o 
  14   0   4     3082.34     3100.64    186.63 o 
  16   0   4     1724.25     1655.43    128.70 o 
 -21   1   4      788.39      906.29     73.19 o 
 -19   1   4     1888.83     2074.53     94.60 o 
 -17   1   4     3126.51     3207.81    113.25 o 
 -15   1   4     5758.71     5749.72     68.02 o 
 -13   1   4     4090.61     3919.05     46.03 o 
 -11   1   4     6148.27     6149.42     82.68 o 
  -9   1   4     1921.05     1437.57     87.79 o 
  -7   1   4     8132.03     7726.50     93.07 o 
  -5   1   4    13490.56    13127.16    137.38 o 
  -3   1   4    23662.22    26931.53    247.45 o 
  -1   1   4     5770.42     6470.53     58.02 o 
   1   1   4     4018.97     4197.74     44.15 o 
   3   1   4     1007.67     1029.23     32.78 o 
   5   1   4      582.68      476.13     28.61 o 
   7   1   4     4833.11     5041.06     68.77 o 
   9   1   4      885.34      783.84     30.82 o 
  11   1   4     2343.63     2201.07     39.81 o 
  13   1   4     1543.01     1465.31     49.88 o 
  15   1   4      526.63      531.97     92.63 o 
 -20   2   4      214.60      287.42     68.19 o 
 -18   2   4       63.55      100.40     97.76 o 
 -16   2   4     1298.79     1268.16     56.28 o 
 -14   2   4     2009.06     1986.57     42.18 o 
 -12   2   4      131.57       91.88     20.39 o 
 -10   2   4      345.21      225.14     17.78 o 
  -8   2   4     8122.51     8471.07    187.27 o 
  -6   2   4     5334.54     5313.54     79.45 o 
  -4   2   4      172.31      206.10     29.38 o 
  -2   2   4      347.63      495.42     27.47 o 
   0   2   4     1991.36     2203.43     34.31 o 
   2   2   4     9614.16    10023.68     71.76 o 
   4   2   4     8206.09     8699.83     75.89 o 
   6   2   4     6660.82     6621.30     73.93 o 
   8   2   4       22.32       23.90     13.85 o 
  10   2   4     1491.49     1460.84     30.75 o 
  12   2   4     1208.56     1174.32     35.74 o 
  14   2   4      385.43      403.65     45.04 o 
 -21   3   4      786.74      897.20     72.42 o 
 -19   3   4     2476.61     2503.38    125.07 o 
 -17   3   4     3025.11     3000.99     63.65 o 
 -15   3   4     6343.08     6492.41     81.71 o 
 -13   3   4     3980.19     3856.76     70.10 o 
 -11   3   4     4379.78     4493.95     48.21 o 
  -9   3   4     8375.39     8196.06    115.58 o 
  -7   3   4     8959.63     8457.33    107.29 o 
  -5   3   4    55544.00    60303.86    493.83 o 
  -3   3   4    51636.43    56198.82    458.34 o 
  -1   3   4    46188.07    51022.86    620.73 o 
   1   3   4    15719.55    16437.05     90.76 o 
   3   3   4    10846.79    11507.93     87.02 o 
   5   3   4     7955.95     8186.04     99.48 o 
   7   3   4    12772.10    13114.78    164.17 o 
   9   3   4     3151.34     3042.93     50.32 o 
  11   3   4     7131.44     6873.58    110.92 o 
  13   3   4     2366.17     2274.05    109.61 o 
  15   3   4     1638.24     1617.76     87.89 o 
 -20   4   4        0.79      119.16     81.62 o 
 -18   4   4      375.14      286.82     43.76 o 
 -16   4   4      301.78      255.19     26.28 o 
 -14   4   4     1834.51     1742.21     47.79 o 
 -12   4   4     1576.25     1417.09     24.41 o 
 -10   4   4      128.30       93.44     17.21 o 
  -8   4   4      444.83      501.77     36.63 o 
  -6   4   4     1182.67     1372.54     48.80 o 
  -4   4   4    12422.83    12970.99    151.96 o 
  -2   4   4     9361.87     8723.16     85.59 o 
   0   4   4     7370.77     7029.58     58.15 o 
   2   4   4      398.87      357.40     20.57 o 
   4   4   4      176.88      175.31     15.67 o 
   6   4   4      197.15      174.93     27.48 o 
   8   4   4     3349.97     3359.02     82.82 o 
  10   4   4     2657.66     2648.52     47.63 o 
  12   4   4        1.58       26.14     10.39 o 
  14   4   4      301.24      376.87     43.08 o 
 -19   5   4     2219.21     2204.75    141.32 o 
 -17   5   4     1521.32     1557.30     41.48 o 
 -15   5   4     2410.81     2474.62     63.65 o 
 -13   5   4      297.94      325.80     15.54 o 
 -11   5   4     3560.13     3443.37     53.22 o 
  -9   5   4     5498.12     5487.67     67.78 o 
  -7   5   4     9308.55     9353.74     85.78 o 
  -5   5   4     1580.58     1347.02     45.57 o 
  -3   5   4     2275.38     2124.27     37.99 o 
  -1   5   4     5963.01     5569.01     46.87 o 
   1   5   4       66.47       51.72     11.23 o 
   3   5   4     1249.20     1233.10     29.44 o 
   5   5   4     2703.49     2671.72     38.87 o 
   7   5   4       15.20       39.78     16.72 o 
   9   5   4      861.15      887.21     26.97 o 
  11   5   4      237.59      245.23     16.09 o 
  13   5   4      269.39      313.58     49.77 o 
  15   5   4      443.12      507.56     47.33 o 
 -20   6   4     1097.56     1152.88     73.42 o 
 -18   6   4     1360.70     1446.59     55.00 o 
 -16   6   4     3527.68     3554.51     78.76 o 
 -14   6   4     8270.14     8365.55    127.65 o 
 -12   6   4     1088.00     1201.16     32.93 o 
 -10   6   4    10537.64    11099.44    118.50 o 
  -8   6   4     6663.34     7013.53     76.94 o 
  -6   6   4     2331.81     2138.74     43.25 o 
  -4   6   4     8571.12     8402.53     80.36 o 
  -2   6   4     2004.00     1671.84     40.74 o 
   0   6   4     5179.21     4939.86     44.44 o 
   2   6   4     2768.11     2753.52     37.86 o 
   4   6   4     3615.57     3651.67     44.29 o 
   6   6   4     2350.86     2396.02     35.12 o 
   8   6   4     3207.02     3127.32     52.83 o 
  10   6   4     1674.91     1678.32     65.62 o 
  12   6   4      129.79      153.16     32.15 o 
  14   6   4      708.68      631.85     89.32 o 
 -19   7   4       67.09       51.86     21.72 o 
 -17   7   4        2.39       26.36     19.18 o 
 -15   7   4       17.45       48.32     24.86 o 
 -13   7   4     1711.10     1626.22     38.17 o 
 -11   7   4       93.18      125.69     18.90 o 
  -9   7   4     3364.38     3527.08     65.30 o 
  -7   7   4      859.74      852.15     33.21 o 
  -5   7   4     1361.45     1567.24     31.44 o 
  -3   7   4       34.82       53.52     13.26 o 
  -1   7   4      209.40      213.76     30.75 o 
   1   7   4      611.02      471.07     18.04 o 
   3   7   4     2219.68     2154.81     34.88 o 
   5   7   4      141.07       95.35     14.08 o 
   7   7   4       31.14       23.44     11.38 o 
   9   7   4     1017.93      896.83     49.10 o 
  11   7   4       29.92       37.70     15.04 o 
  13   7   4       99.17       89.74     40.18 o 
 -18   8   4     2396.86     2512.94    113.44 o 
 -16   8   4     3845.63     3951.44     98.16 o 
 -14   8   4     5235.64     5114.14    167.83 o 
 -12   8   4     4879.52     4654.01     70.64 o 
 -10   8   4     9653.90     9740.23    107.50 o 
  -8   8   4    18266.06    18605.71    234.95 o 
  -6   8   4    13265.89    13655.16    121.42 o 
  -4   8   4     7705.24     7861.44     79.52 o 
  -2   8   4     7453.48     7683.75     67.06 o 
   0   8   4    10505.06    10913.82    111.00 o 
   2   8   4    10486.68    10789.48    121.28 o 
   6   8   4     6230.72     6475.27     96.99 o 
   8   8   4     9854.34     9576.27    133.08 o 
  10   8   4     2505.40     2537.52     66.01 o 
  12   8   4     2370.41     2162.10     72.43 o 
 -17   9   4     2471.99     2600.98     67.18 o 
 -15   9   4     4045.81     4409.32    120.74 o 
 -13   9   4     5587.17     5982.23     95.08 o 
 -11   9   4    13702.82    14488.57    271.56 o 
  -9   9   4      198.16      185.56     22.35 o 
  -7   9   4    22097.09    22733.99    203.64 o 
  -5   9   4    13190.23    13232.68    124.09 o 
  -3   9   4    17550.93    17812.12    177.39 o 
  -1   9   4     9684.66     9496.57    122.92 o 
   1   9   4     5478.58     5241.82     69.46 o 
   3   9   4     5548.67     5572.94     77.44 o 
   5   9   4    12699.83    13104.21    202.16 o 
   7   9   4     6398.54     6469.97     96.71 o 
   9   9   4     2405.45     2769.28     72.14 o 
  11   9   4     1699.21     1667.99    343.12 o 
 -16  10   4      261.18      211.11     42.83 o 
 -14  10   4      104.30       82.02     23.53 o 
 -12  10   4      115.35      109.87     15.91 o 
 -10  10   4     2984.15     2995.92     73.19 o 
  -8  10   4        4.84       23.43     13.04 o 
  -6  10   4     1200.59     1148.27     41.29 o 
  -4  10   4     1494.32     1361.26     43.60 o 
  -2  10   4     1990.67     1926.41     59.51 o 
   0  10   4     1789.27     1799.09     46.30 o 
   2  10   4     1351.57     1243.50     43.04 o 
   4  10   4      538.00      490.20     35.43 o 
   6  10   4      128.23      173.30     24.95 o 
   8  10   4     3631.84     3324.06     97.61 o 
  10  10   4       82.20       77.72     61.29 o 
 -15  11   4     1112.65     1075.17     73.51 o 
 -13  11   4     2301.31     2147.15     83.46 o 
 -11  11   4     2658.29     2623.11     70.33 o 
  -9  11   4      275.63      282.90     28.54 o 
  -7  11   4     3010.35     2867.96     71.92 o 
  -5  11   4     6185.81     6181.00    101.25 o 
  -3  11   4     3120.46     3098.70     81.85 o 
  -1  11   4     1483.11     1523.38     50.99 o 
   1  11   4      692.65      732.90     40.45 o 
   3  11   4     1143.06     1143.32     46.74 o 
   5  11   4     1310.99     1316.05     44.58 o 
   7  11   4     4581.77     4526.26    121.90 o 
   9  11   4       97.48       57.75     22.96 o 
 -14  12   4      768.73      545.39    150.68 o 
 -12  12   4     1510.76     1331.68     73.08 o 
 -10  12   4     3193.40     2962.98    102.76 o 
  -8  12   4     2942.06     2970.91     98.48 o 
  -6  12   4      560.84      566.43     28.34 o 
  -4  12   4     1971.72     2091.39     66.55 o 
  -2  12   4     1457.17     1503.60     73.31 o 
   0  12   4     1254.84     1320.43     82.20 o 
   2  12   4     1395.22     1562.15     49.27 o 
   4  12   4     1934.67     1999.25     73.32 o 
   6  12   4      387.50      461.58     40.28 o 
   8  12   4     3624.29     3169.41     76.58 o 
 -13  13   4        6.01       37.86     25.85 o 
 -11  13   4       56.47       37.43     31.62 o 
  -9  13   4        7.70       22.56     35.49 o 
  -7  13   4       89.67       76.96     20.59 o 
  -5  13   4      107.47       39.01     47.81 o 
  -3  13   4      184.58      160.44     49.08 o 
  -1  13   4      128.66       77.33     48.00 o 
   1  13   4       37.80       47.70     40.67 o 
   3  13   4        6.28       27.85     21.43 o 
   5  13   4       20.32       15.44     36.27 o 
   7  13   4      547.41      383.20     43.16 o 
 -10  14   4     1677.56     1318.31    320.57 o 
  -8  14   4     2485.74     2511.29    124.42 o 
  -6  14   4        6.75       31.96     41.84 o 
  -4  14   4     3568.67     3845.05    214.93 o 
  -2  14   4     1105.16     1164.14    300.31 o 
   0  14   4     1559.94     1456.14    350.72 o 
   2  14   4     1090.81     1250.01     86.43 o 
   4  14   4      743.94      739.37     60.76 o 
  -7  15   4       17.59       16.13     42.23 o 
  -5  15   4     3496.67     3459.65    134.57 o 
  -3  15   4      164.39      222.13     67.17 o 
  -1  15   4      214.13      186.16     49.96 o 
   1  15   4      423.08      365.27    102.59 o 
   3  15   4      518.38      568.45     72.87 o 
 -21   1   5     2385.41     2526.01    127.89 o 
 -19   1   5     2962.07     3280.08    143.02 o 
 -17   1   5     3094.52     3043.07     72.59 o 
 -15   1   5     4341.02     4314.79     47.99 o 
 -13   1   5     3815.18     3840.51     54.42 o 
 -11   1   5     1345.89     1130.94     32.16 o 
  -9   1   5    12068.88    12888.25    107.90 o 
  -7   1   5    26679.40    28388.17    315.34 o 
  -5   1   5    16870.16    17615.50    188.08 o 
  -3   1   5     8636.86     7598.66    525.42 o 
  -1   1   5    13728.53    14453.78    149.08 o 
   1   1   5    14330.67    14572.99     99.53 o 
   3   1   5    10419.26    10351.97     84.89 o 
   5   1   5     6188.89     6502.66     75.43 o 
   7   1   5     2994.79     2979.05     50.51 o 
   9   1   5     1149.62     1093.92     40.51 o 
  11   1   5      878.87      853.93     24.71 o 
  13   1   5     2945.81     2881.16    125.88 o 
  15   1   5      471.85      480.57     56.01 o 
 -22   2   5      985.66      854.90    101.77 o 
 -20   2   5     1418.41     1504.30    118.27 o 
 -18   2   5      904.90      902.92     27.72 o 
 -16   2   5      941.03      984.12     30.01 o 
 -14   2   5     3033.09     3182.00     44.59 o 
 -12   2   5     7781.46     7749.41     86.11 o 
 -10   2   5     9267.17     9767.11     96.66 o 
  -8   2   5     5706.00     5227.40    127.43 o 
  -6   2   5    16540.93    17532.97    171.77 o 
  -4   2   5      544.80      976.91     41.60 o 
  -2   2   5     1130.28      724.24     26.39 o 
   0   2   5     4736.74     4071.29     44.10 o 
   2   2   5     3222.47     3032.66     43.08 o 
   4   2   5     7320.21     7250.22     75.34 o 
   6   2   5     5639.18     5795.83     81.49 o 
   8   2   5      428.82      404.76     25.96 o 
  10   2   5      884.16      901.21     44.34 o 
  12   2   5      774.91      787.28     35.40 o 
  14   2   5      162.90      230.93     66.97 o 
 -21   3   5       44.31       50.60     42.44 o 
 -19   3   5      601.06      521.64     39.76 o 
 -17   3   5     2346.67     2354.48     62.29 o 
 -15   3   5     1882.37     1897.71     58.64 o 
 -13   3   5     1525.73     1512.19     36.73 o 
 -11   3   5      649.32      590.17     25.84 o 
  -9   3   5      477.84      695.44     40.44 o 
  -7   3   5    15647.90    16961.33    391.14 o 
  -5   3   5     6194.31     5702.64     89.17 o 
  -3   3   5      615.67      364.30     48.28 o 
  -1   3   5    11423.98    10537.42     80.23 o 
   1   3   5     3182.52     2834.32     34.64 o 
   3   3   5     1125.50     1005.16     38.27 o 
   5   3   5     1629.00     1589.18     47.53 o 
   7   3   5      594.69      532.94     27.15 o 
   9   3   5      145.02      179.26     20.92 o 
  11   3   5     2560.78     2568.17     59.18 o 
  13   3   5      673.19      645.56     54.48 o 
 -20   4   5     3572.57     3644.39    158.60 o 
 -18   4   5     4084.41     4326.13    117.07 o 
 -16   4   5     5918.72     5959.81     97.29 o 
 -14   4   5    14241.78    14681.63    141.28 o 
 -12   4   5    16811.25    17024.86    139.46 o 
 -10   4   5    22610.81    23614.34    218.95 o 
  -8   4   5    19313.63    19118.25    210.65 o 
  -6   4   5    35495.63    37662.16    328.75 o 
  -4   4   5    10127.95     9096.79    160.32 o 
  -2   4   5    19167.65    19722.67    134.06 o 
   0   4   5    14735.30    14667.67    106.42 o 
   2   4   5    17376.42    17893.06    119.83 o 
   4   4   5    15031.67    16059.19    129.19 o 
   6   4   5    14448.94    15030.04    123.60 o 
   8   4   5     7316.89     7883.40    104.36 o 
  10   4   5     5680.79     5673.22     90.93 o 
  12   4   5     2946.54     2984.23    102.64 o 
  14   4   5     2384.65     2539.37    221.04 o 
 -21   5   5     5445.65     5343.19    287.08 o 
 -19   5   5     1591.66     1446.41     66.01 o 
 -17   5   5     4447.66     4364.84     70.92 o 
 -15   5   5     3647.10     3627.03     71.05 o 
 -13   5   5     7684.64     7683.81     72.95 o 
 -11   5   5    13818.68    13967.30    138.86 o 
  -9   5   5    20698.63    21675.01    196.06 o 
  -7   5   5     4658.56     4057.97    107.04 o 
  -5   5   5    21144.44    22264.13    189.58 o 
  -3   5   5    29328.83    31716.84    321.25 o 
  -1   5   5    23689.80    24743.44    156.24 o 
   1   5   5    14029.57    14847.92    104.02 o 
   3   5   5     8751.29     8818.98     77.43 o 
   5   5   5    11419.69    11753.37     98.22 o 
   7   5   5     5176.91     5155.59     64.04 o 
   9   5   5    10410.86     9961.47    136.29 o 
  11   5   5      274.95      317.79     22.70 o 
  13   5   5     2047.44     1791.59     90.98 o 
 -20   6   5       12.33       73.77     46.54 o 
 -18   6   5      129.39      102.06     25.24 o 
 -16   6   5       40.44       36.66     25.66 o 
 -14   6   5      733.86      670.46     27.14 o 
 -12   6   5      129.27      133.10     18.45 o 
 -10   6   5      114.09      100.87     21.32 o 
  -8   6   5     2753.60     3034.14     55.16 o 
  -6   6   5     2401.51     2610.32     64.37 o 
  -4   6   5     3526.38     3947.79     58.37 o 
  -2   6   5       14.27       15.18      9.40 o 
   0   6   5      189.37      241.75     18.98 o 
   2   6   5       70.68       79.50     17.50 o 
   4   6   5       40.40       50.90     12.88 o 
   6   6   5       11.21       49.46     16.41 o 
   8   6   5      445.30      421.22     24.52 o 
  10   6   5        2.85       67.52     20.13 o 
  12   6   5      123.57      101.06     55.87 o 
 -19   7   5     1437.86     1416.79     54.37 o 
 -17   7   5     2957.65     3063.58     91.88 o 
 -15   7   5     2638.85     2714.70     59.32 o 
 -13   7   5     5710.48     6001.55    129.08 o 
 -11   7   5     1631.49     1693.05     42.02 o 
  -9   7   5     2353.66     2323.51     51.55 o 
  -7   7   5      524.23      447.31     35.50 o 
  -5   7   5     5179.49     5044.53     70.19 o 
  -3   7   5    15733.50    16359.10    206.70 o 
  -1   7   5     8082.80     8182.75     76.43 o 
   1   7   5     3664.85     3681.60     47.51 o 
   3   7   5      129.19      147.38     16.87 o 
   5   7   5      918.40      939.49     29.23 o 
   7   7   5     2703.40     2640.28     54.42 o 
   9   7   5     1879.30     1884.08     67.62 o 
  11   7   5     1307.09     1507.94     90.52 o 
  13   7   5      294.41      290.75     42.31 o 
 -18   8   5      407.69      389.73     41.91 o 
 -16   8   5     1405.82     1329.40     82.85 o 
 -14   8   5     2305.06     2238.82     74.59 o 
 -12   8   5     5155.87     4989.50    122.13 o 
 -10   8   5      701.71      670.97     39.25 o 
  -8   8   5     2897.96     2795.75     56.57 o 
  -6   8   5     3486.78     3644.99     55.51 o 
  -4   8   5     2704.10     2733.93     45.55 o 
  -2   8   5     1899.03     1968.37     39.53 o 
   0   8   5      784.89      827.86     25.86 o 
   2   8   5     2707.77     2626.49     54.24 o 
   4   8   5     1364.70     1387.31     30.67 o 
   6   8   5     1537.35     1560.48     41.42 o 
   8   8   5     1147.22     1100.45     34.35 o 
  10   8   5      575.38      442.04     68.16 o 
  12   8   5     1071.89     1056.81     91.12 o 
 -17   9   5      417.96      403.32     60.07 o 
 -15   9   5      831.46      907.43     67.49 o 
 -13   9   5     1341.91     1360.57     41.24 o 
 -11   9   5      151.91      149.81     24.85 o 
  -9   9   5      755.68      747.93     38.33 o 
  -7   9   5      891.82      837.14     28.94 o 
  -5   9   5     2154.36     1876.94     36.82 o 
  -3   9   5     2876.15     2630.91     36.79 o 
  -1   9   5     2015.17     1851.61     53.75 o 
   1   9   5     2013.23     1933.44     48.26 o 
   3   9   5      232.80      228.02     29.21 o 
   5   9   5      350.54      391.08     33.01 o 
   7   9   5      331.78      350.38     32.24 o 
   9   9   5      407.76      423.78     35.98 o 
  11   9   5      318.16      324.65     74.41 o 
 -16  10   5     1753.23     1760.77     97.71 o 
 -14  10   5     4472.88     4534.42    103.36 o 
 -12  10   5     6425.04     6061.56     99.11 o 
 -10  10   5      826.75      814.54     70.26 o 
  -8  10   5     2995.38     3032.89     59.36 o 
  -6  10   5     6691.27     6899.51    118.51 o 
  -4  10   5     5013.71     4860.95    104.75 o 
  -2  10   5     6232.19     6421.61    223.12 o 
   0  10   5     3594.84     3593.91     76.47 o 
   2  10   5     3209.24     3164.77     63.21 o 
   4  10   5     1420.04     1506.08     64.11 o 
   6  10   5     3866.97     3823.82    135.85 o 
   8  10   5     1992.82     1939.39     84.93 o 
  10  10   5     1364.41     1188.08    202.47 o 
 -15  11   5      103.66       91.17     34.71 o 
 -13  11   5      353.05      423.80     30.88 o 
 -11  11   5      655.70      612.85     38.53 o 
  -9  11   5      429.28      383.26     37.64 o 
  -7  11   5      783.22      786.95     39.95 o 
  -5  11   5      147.84      162.48     28.13 o 
  -3  11   5     5249.36     5365.38    121.87 o 
  -1  11   5      378.74      290.43     42.62 o 
   1  11   5      163.84      111.13     23.51 o 
   3  11   5        1.67       29.21     16.09 o 
   5  11   5      107.54       72.56     31.24 o 
   7  11   5     1540.98     1394.47    139.35 o 
   9  11   5      213.80      256.65     66.58 o 
 -14  12   5     1722.09     1762.89     77.85 o 
 -12  12   5     2044.56     2074.93     93.18 o 
 -10  12   5     2782.68     2688.57     87.72 o 
  -8  12   5       11.36       27.06     20.93 o 
  -6  12   5     8336.27     8311.13    202.47 o 
  -4  12   5       56.61       48.65     21.89 o 
  -2  12   5     4416.34     4627.88    115.95 o 
   0  12   5      758.37      747.65     73.83 o 
   2  12   5      745.32      657.80     42.79 o 
   4  12   5      548.71      544.80     58.60 o 
   6  12   5     1940.53     1931.99     69.09 o 
   8  12   5      287.38      352.40     56.42 o 
 -13  13   5     3689.60     3602.85    228.00 o 
 -11  13   5     4096.19     4243.54     93.32 o 
  -9  13   5     6228.38     6230.25    266.05 o 
  -7  13   5       25.85       95.41     45.36 o 
  -5  13   5     5125.58     5409.22    215.79 o 
  -3  13   5    13059.31    13473.57    255.17 o 
  -1  13   5     5379.27     5449.41    225.30 o 
   1  13   5     2511.02     2578.57    126.89 o 
   3  13   5     1178.67     1295.00     66.05 o 
   5  13   5     1580.19     1665.81     62.06 o 
 -10  14   5      456.14      439.81     64.65 o 
  -8  14   5      131.15      170.21     72.93 o 
  -6  14   5     1247.49     1365.49    101.91 o 
  -4  14   5      663.98      631.78    136.57 o 
  -2  14   5      562.00      548.16     65.54 o 
   0  14   5      449.74      479.62     62.01 o 
   2  14   5      392.93      440.86     56.92 o 
   4  14   5      295.91      244.97     77.50 o 
  -7  15   5       67.55       30.01     34.61 o 
  -5  15   5      671.62      590.87     70.24 o 
  -3  15   5     2254.15     2150.50    145.64 o 
  -1  15   5      915.86      948.40     81.81 o 
   1  15   5      394.36      392.35     61.51 o 
 -22   0   6     2830.47     2819.02    188.50 o 
 -20   0   6     3950.31     3996.19    197.26 o 
 -18   0   6     8504.51     8413.14    292.96 o 
 -16   0   6    12085.95    12923.72    245.50 o 
 -14   0   6    10045.66    10090.35    233.64 o 
 -12   0   6    17460.95    18313.83    336.25 o 
 -10   0   6    14514.14    14465.86    227.43 o 
  -8   0   6    11930.07    11757.04    189.60 o 
  -6   0   6    32514.66    32260.94    395.65 o 
  -4   0   6    34281.52    33560.98    452.48 o 
  -2   0   6      815.55      293.34     47.76 o 
   0   0   6    29665.36    30278.19    288.33 o 
   2   0   6     9144.87     9044.26    224.90 o 
   4   0   6     6332.00     6264.19    118.58 o 
   6   0   6     9965.22    10234.13    131.14 o 
   8   0   6     8601.93     8904.32    195.53 o 
  10   0   6     4314.89     4391.32     82.48 o 
  12   0   6     7934.09     8418.84    886.97 o 
 -21   1   6      742.66      786.92    108.84 o 
 -19   1   6     3093.50     2900.73    123.72 o 
 -17   1   6     2552.14     2551.44     63.98 o 
 -15   1   6     4281.65     4222.14     61.31 o 
 -13   1   6     4217.42     4090.18     63.32 o 
 -11   1   6     1292.00     1268.22     43.95 o 
  -9   1   6      976.08      789.89     38.10 o 
  -7   1   6     2402.44     2440.90     50.30 o 
  -5   1   6     2734.57     2636.38    117.46 o 
  -3   1   6     7690.56     8410.12     85.52 o 
  -1   1   6     6153.83     6746.43     70.12 o 
   1   1   6     2530.42     2498.92     39.30 o 
   3   1   6     2154.79     2140.96     42.71 o 
   5   1   6     1022.50      990.94     34.53 o 
   7   1   6     2469.01     2432.15     50.18 o 
   9   1   6     2125.89     2045.63     93.53 o 
  11   1   6     2405.03     2278.60     54.97 o 
  13   1   6      226.03      258.05     45.86 o 
 -22   2   6       23.05       36.58     49.92 o 
 -20   2   6      298.48      308.48     56.74 o 
 -18   2   6     1682.93     1657.76     44.40 o 
 -16   2   6      516.86      467.52     32.30 o 
 -14   2   6     1564.52     1423.26     35.39 o 
 -12   2   6     3095.20     3160.83     57.34 o 
 -10   2   6     3571.58     3339.79     57.40 o 
  -8   2   6     9643.27    10349.72    133.60 o 
  -6   2   6    18657.58    20029.94    210.25 o 
  -4   2   6      278.70      191.51     28.53 o 
  -2   2   6      473.87      520.86     49.40 o 
   0   2   6     2812.32     3083.86     99.96 o 
   2   2   6     4482.23     4510.16     54.87 o 
   4   2   6     1891.28     1778.14     39.22 o 
   6   2   6      676.28      697.44     38.53 o 
   8   2   6      813.43      768.79     36.24 o 
  10   2   6       15.62       19.88     14.97 o 
  12   2   6      929.89      879.14     43.56 o 
 -21   3   6     1120.14     1040.48     75.04 o 
 -19   3   6     5469.14     5442.20    118.53 o 
 -17   3   6     5384.54     5374.38     95.99 o 
 -15   3   6     8781.75     8911.78    115.89 o 
 -13   3   6    10911.23    11278.22    137.61 o 
 -11   3   6     8686.26     8797.98    113.38 o 
  -9   3   6     4319.19     3935.61     81.13 o 
  -7   3   6    27491.36    29869.04    296.20 o 
  -5   3   6    11680.66    11428.54    138.73 o 
  -3   3   6    48914.73    53625.13    353.26 o 
  -1   3   6    29894.80    31431.97    192.10 o 
   1   3   6    18103.92    18765.16    139.97 o 
   3   3   6     6834.93     6912.70     79.24 o 
   5   3   6     3228.09     3329.31     53.39 o 
   7   3   6     4316.89     4277.27     80.80 o 
   9   3   6     3341.66     3239.47     63.77 o 
  11   3   6     2453.24     2356.02     66.42 o 
  13   3   6      544.53      580.67     52.25 o 
 -20   4   6        6.30       68.09     51.32 o 
 -18   4   6      224.68      230.50     26.19 o 
 -16   4   6      947.70      927.63     33.50 o 
 -14   4   6     1875.58     1801.34     32.69 o 
 -12   4   6     3012.11     2870.71     57.44 o 
 -10   4   6     1440.85     1291.35     60.36 o 
  -8   4   6      107.10       65.24     33.14 o 
  -6   4   6      184.98      313.12     35.86 o 
  -4   4   6    20450.48    21802.98    187.94 o 
  -2   4   6     6153.81     5735.76     63.88 o 
   0   4   6     2212.65     2161.93     38.72 o 
   2   4   6      139.52      151.58     21.45 o 
   4   4   6       36.97       40.67     16.43 o 
   6   4   6      901.56      797.69     39.67 o 
   8   4   6     1639.09     1496.68     43.69 o 
  10   4   6      295.69      259.98     27.33 o 
  12   4   6      249.44      254.64     44.23 o 
 -21   5   6     1174.57     1120.29     74.32 o 
 -19   5   6      873.79      946.58     57.69 o 
 -17   5   6     1067.20     1206.21     52.97 o 
 -15   5   6      818.18      905.01     33.36 o 
 -13   5   6     1157.04     1161.26     31.70 o 
 -11   5   6     1850.78     1784.13     54.25 o 
  -9   5   6      555.21      542.86     44.44 o 
  -7   5   6      102.60       81.91     33.36 o 
  -5   5   6     2645.74     2288.46     61.75 o 
  -3   5   6      143.92      136.56     28.54 o 
  -1   5   6     2445.52     2214.56     37.67 o 
   1   5   6     3388.82     3192.66     50.87 o 
   3   5   6     1312.15     1236.67     45.25 o 
   5   5   6     1098.82     1031.61     35.58 o 
   7   5   6      771.26      747.83     37.22 o 
   9   5   6      349.35      339.18     35.49 o 
  11   5   6      324.39      409.44     52.61 o 
 -20   6   6     1128.19     1123.18     57.09 o 
 -18   6   6     1107.07     1150.47     49.94 o 
 -16   6   6      718.70      737.82     23.70 o 
 -14   6   6     3081.99     2982.50     50.06 o 
 -12   6   6     6417.82     6497.27     81.96 o 
 -10   6   6     5522.04     5880.98     95.92 o 
  -8   6   6     4288.77     4403.45     77.88 o 
  -6   6   6      546.00      406.62     40.22 o 
  -4   6   6     7979.71     8111.37     88.61 o 
  -2   6   6     2892.42     2682.56     47.88 o 
   0   6   6      952.33      996.05     32.03 o 
   2   6   6     2110.28     2083.09     40.11 o 
   4   6   6     1721.76     1792.01     39.02 o 
   6   6   6     1457.96     1547.71     48.23 o 
   8   6   6     2665.17     2804.35     55.58 o 
  10   6   6     1155.87     1177.20     59.13 o 
  12   6   6      313.43      372.05     44.15 o 
 -19   7   6       23.91       26.34     20.03 o 
 -17   7   6        8.99       55.62     31.35 o 
 -15   7   6        0.58       28.67     14.91 o 
 -13   7   6      135.28      153.27     22.54 o 
 -11   7   6      247.11      252.97     33.25 o 
  -9   7   6      885.88      867.87     53.40 o 
  -7   7   6        0.39       36.46     14.13 o 
  -5   7   6     2726.59     2647.91     56.46 o 
  -3   7   6        3.62       43.69     12.88 o 
  -1   7   6      126.17      147.62     15.25 o 
   1   7   6      338.00      330.00     33.72 o 
   3   7   6      860.44      849.55     36.05 o 
   5   7   6      645.57      627.11     25.84 o 
   7   7   6       54.33       63.67     14.50 o 
   9   7   6       54.62       34.18     15.03 o 
  11   7   6       85.23       71.51     27.71 o 
 -18   8   6     1594.83     1573.34     76.67 o 
 -16   8   6     4033.77     3957.14     98.78 o 
 -14   8   6     4233.45     4042.80     83.77 o 
 -12   8   6    12547.82    12369.11    192.27 o 
 -10   8   6    17799.36    17717.96    161.78 o 
  -8   8   6    16723.09    16991.64    143.31 o 
  -6   8   6    12602.76    12288.25    336.21 o 
  -4   8   6    12745.90    13260.75    167.02 o 
  -2   8   6     3700.49     4027.96     56.15 o 
   0   8   6    13483.19    13855.55    125.16 o 
   2   8   6     8148.57     8222.63    109.90 o 
   4   8   6     8244.77     7999.47    115.72 o 
   6   8   6     5559.07     5626.02    140.94 o 
   8   8   6     2281.47     2168.55     59.10 o 
  10   8   6     3018.10     2549.55    129.59 o 
 -19   9   6     3940.53     3925.73    127.33 o 
 -17   9   6     2248.28     2430.34     87.80 o 
 -15   9   6     5291.59     5750.09    301.40 o 
 -13   9   6     3931.65     4178.44     87.05 o 
 -11   9   6     9104.99     9220.93    165.82 o 
  -9   9   6     9636.19     9468.33    133.88 o 
  -7   9   6     6212.98     5832.51     72.84 o 
  -5   9   6    10443.09    10224.85     97.92 o 
  -3   9   6     1882.09     1677.12     55.26 o 
  -1   9   6    28674.58    29334.90    352.68 o 
   1   9   6     6248.63     6030.83     83.58 o 
   3   9   6     5650.86     5635.91     95.81 o 
   5   9   6     2553.46     2545.09     88.17 o 
   7   9   6     3049.86     3118.73    190.66 o 
   9   9   6     2198.77     2029.81    203.17 o 
 -18  10   6       12.92       32.79     21.13 o 
 -16  10   6      682.97      620.18     41.78 o 
 -14  10   6      860.97      772.42     71.99 o 
 -12  10   6      754.28      685.54     39.87 o 
 -10  10   6     1837.62     1657.71     56.21 o 
  -8  10   6      406.90      381.80     30.11 o 
  -6  10   6      349.93      312.56     34.06 o 
  -4  10   6     2387.79     2312.02     63.92 o 
  -2  10   6     4089.60     3768.45     70.47 o 
   0  10   6      249.03      265.31     36.24 o 
   2  10   6      452.15      461.34     60.32 o 
   4  10   6      958.60      924.85     61.82 o 
   6  10   6      498.03      535.00     41.24 o 
   8  10   6      220.17      181.38     30.51 o 
 -17  11   6      123.64      107.73     48.00 o 
 -15  11   6     1123.83     1058.53     71.36 o 
 -13  11   6     1041.05     1142.85     48.67 o 
 -11  11   6     2986.68     2893.40    157.64 o 
  -9  11   6      475.55      481.38     37.57 o 
  -7  11   6     4122.31     3946.31    197.82 o 
  -5  11   6       14.88       26.31     13.41 o 
  -3  11   6     1450.23     1587.63     84.32 o 
  -1  11   6     4461.38     4544.40    115.51 o 
   1  11   6     1661.39     1715.77     53.48 o 
   3  11   6     1343.65     1513.85     87.23 o 
   5  11   6      383.79      424.21     53.72 o 
   7  11   6      660.39      751.86     47.47 o 
 -14  12   6      858.99      842.89     54.03 o 
 -12  12   6     2475.20     2411.91    103.88 o 
 -10  12   6     5118.65     5221.94    179.12 o 
  -8  12   6      536.37      553.11     65.43 o 
  -6  12   6       26.13       30.12     12.41 o 
  -4  12   6     4318.02     4225.66    143.40 o 
  -2  12   6     1181.64     1125.96     51.84 o 
   0  12   6      749.80      765.65     94.08 o 
   2  12   6      621.00      555.90    135.15 o 
   4  12   6     1367.38     1276.55     82.34 o 
   6  12   6      954.18     1066.52    177.51 o 
 -13  13   6      116.30       88.09     49.42 o 
 -11  13   6       81.99       83.04     25.88 o 
  -9  13   6      152.38      150.99     67.61 o 
  -7  13   6      337.35      261.79     61.61 o 
  -5  13   6       91.92      129.83     51.91 o 
  -3  13   6      575.08      503.48     89.41 o 
  -1  13   6       65.50       34.41     43.70 o 
   1  13   6       25.31       48.48     56.89 o 
   3  13   6       12.68       29.65     27.83 o 
   5  13   6       51.94       12.31     25.95 o 
 -10  14   6     2540.89     2540.52    163.24 o 
  -8  14   6      956.06      885.25     80.54 o 
  -6  14   6        6.25        2.54     42.33 o 
  -4  14   6     4882.10     4867.57    255.95 o 
  -2  14   6     1426.74     1561.10     97.62 o 
   0  14   6      567.36      705.93     88.42 o 
   2  14   6      787.08      772.24     91.67 o 
  -7  15   6     2556.31     2369.17    157.35 o 
  -5  15   6      242.12      206.60     58.67 o 
  -3  15   6     1549.19     1402.87    157.46 o 
  -1  15   6      292.71      263.13     65.51 o 
 -21   1   7      851.71      800.63    161.51 o 
 -19   1   7     3958.94     3808.07    103.58 o 
 -17   1   7     6370.82     6153.15     96.82 o 
 -15   1   7     2039.64     2178.69     57.08 o 
 -13   1   7     4889.34     4888.95     79.73 o 
 -11   1   7     8364.67     8833.88    136.40 o 
  -9   1   7     9141.51     8858.72    281.89 o 
  -7   1   7     7129.57     7421.79    112.73 o 
  -5   1   7    14023.03    15814.36    247.48 o 
  -3   1   7     1066.34     1508.19     47.83 o 
  -1   1   7    13056.33    13569.53    148.39 o 
   1   1   7    13601.01    13474.28    127.41 o 
   3   1   7     9182.95     9086.68    109.04 o 
   5   1   7     2649.57     2642.50     56.93 o 
   7   1   7      559.56      617.73     41.84 o 
   9   1   7      958.71      917.62     29.70 o 
  11   1   7      829.38      770.65     59.85 o 
 -22   2   7      644.98      787.41     87.65 o 
 -20   2   7     3209.77     3313.87    153.99 o 
 -18   2   7       94.39      145.32     12.52 o 
 -16   2   7     1250.29     1295.64     34.54 o 
 -14   2   7      776.51      907.41     43.37 o 
 -12   2   7     4663.86     4459.66     83.71 o 
 -10   2   7    15179.56    15187.73    183.98 o 
  -8   2   7     7861.76     7855.62    117.69 o 
  -6   2   7     3519.32     2978.41     72.79 o 
  -4   2   7     1393.44      944.16     39.64 o 
  -2   2   7     3175.51     2945.44     66.59 o 
   0   2   7     1207.55     1111.47     60.11 o 
   2   2   7     6157.18     6344.56     74.51 o 
   4   2   7     2966.67     2792.99     52.56 o 
   6   2   7     1518.73     1389.44     47.61 o 
   8   2   7      740.11      704.80     48.58 o 
  10   2   7      893.81      920.13     41.09 o 
 -21   3   7        0.43       31.21     45.72 o 
 -19   3   7     1983.22     1993.96     64.17 o 
 -17   3   7     1712.37     1838.46     42.45 o 
 -15   3   7     2554.11     2651.32     48.04 o 
 -13   3   7      323.91      290.44     37.18 o 
 -11   3   7      842.72      799.88     38.94 o 
  -9   3   7     1059.37      961.42     48.99 o 
  -7   3   7     2655.85     2809.80     98.84 o 
  -5   3   7     4780.19     4233.56    193.93 o 
  -3   3   7     5290.33     4977.95     62.10 o 
  -1   3   7      450.63      389.27     29.22 o 
   1   3   7     6801.12     6790.41     80.17 o 
   3   3   7      317.37      287.93     27.11 o 
   5   3   7      620.37      574.74     34.86 o 
   7   3   7     1223.56     1211.07     62.77 o 
   9   3   7      540.99      520.27     44.56 o 
  11   3   7      473.99      483.69     55.61 o 
 -22   4   7     3076.86     3049.79    144.34 o 
 -20   4   7     5029.56     5006.64    148.57 o 
 -18   4   7     6060.68     6096.12     86.25 o 
 -16   4   7     5926.00     5856.48    109.69 o 
 -14   4   7     9055.96     9062.84    106.68 o 
 -12   4   7    13511.96    13890.17    190.33 o 
 -10   4   7    22121.50    22790.52    304.80 o 
  -8   4   7    24725.76    25405.84    295.78 o 
  -6   4   7    18559.53    18977.14    304.26 o 
  -4   4   7    21586.84    21953.76    248.84 o 
  -2   4   7    12836.42    13132.86    120.22 o 
   0   4   7     4938.46     5062.51     67.61 o 
   2   4   7    11804.23    12223.45    140.99 o 
   4   4   7     9156.35     9382.43    107.12 o 
   6   4   7     5400.28     5412.70     80.34 o 
   8   4   7     4026.20     4131.72     74.69 o 
  10   4   7     2606.82     2725.83    116.39 o 
  12   4   7     1960.60     1894.27     97.91 o 
 -21   5   7     4151.77     4010.66    243.06 o 
 -19   5   7     2682.50     2669.48    124.43 o 
 -17   5   7     3827.97     3637.47     98.00 o 
 -15   5   7     7100.08     7056.96     92.08 o 
 -13   5   7     9242.64     9441.52    202.13 o 
 -11   5   7    14959.18    15061.10    258.88 o 
  -9   5   7    15517.54    15884.82    231.81 o 
  -7   5   7     8068.66     8153.45    146.30 o 
  -5   5   7    10279.95    10449.05    167.69 o 
  -3   5   7    11841.02    12148.66    127.08 o 
  -1   5   7     6310.58     6567.81     80.37 o 
   1   5   7    19566.21    19754.58    199.48 o 
   3   5   7     6124.26     6074.66     65.62 o 
   5   5   7     5517.37     5454.94     79.74 o 
   7   5   7     2095.56     2043.25     50.33 o 
   9   5   7     1620.78     1603.04     47.10 o 
  11   5   7     2020.57     1969.17     96.24 o 
 -20   6   7      279.04      412.57     46.44 o 
 -18   6   7      325.55      312.74     34.33 o 
 -16   6   7      469.12      368.47     21.57 o 
 -14   6   7       26.98       19.39     11.88 o 
 -12   6   7       15.50       63.18     19.12 o 
 -10   6   7      361.54      300.14     50.32 o 
  -8   6   7       55.39      120.89     48.39 o 
  -6   6   7     2969.15     2983.99     87.14 o 
  -4   6   7      911.02      961.59     36.29 o 
  -2   6   7      759.02      731.08     29.07 o 
   0   6   7     3959.07     3596.40     52.06 o 
   2   6   7      565.48      539.18     44.19 o 
   4   6   7        0.77       20.59     19.18 o 
   6   6   7       46.41       49.60     15.64 o 
   8   6   7       18.90       41.48     22.08 o 
  10   6   7        2.23       22.46     24.97 o 
 -19   7   7      285.51      265.90     32.43 o 
 -17   7   7     5764.22     6212.47    179.47 o 
 -15   7   7     1506.09     1548.14     42.75 o 
 -13   7   7     3505.34     3528.90    107.03 o 
 -11   7   7     1700.73     1684.01     41.79 o 
  -9   7   7     1617.73     1452.81     66.19 o 
  -7   7   7     1133.18     1066.02     47.00 o 
  -5   7   7     3447.72     3322.45     64.12 o 
  -3   7   7     6610.66     6545.22     87.12 o 
  -1   7   7     1076.67     1035.88     42.02 o 
   1   7   7    10931.36    10970.60    156.25 o 
   3   7   7     1374.43     1362.40     35.45 o 
   5   7   7      962.87      944.01     39.41 o 
   7   7   7     1254.98     1214.51     39.23 o 
   9   7   7     1815.50     1626.47     60.07 o 
 -20   8   7     1655.16     1644.64     79.83 o 
 -18   8   7     2012.26     2000.38    114.98 o 
 -16   8   7       55.05       88.85     19.65 o 
 -14   8   7     1563.09     1378.93     74.33 o 
 -12   8   7     2118.03     1999.14     51.10 o 
 -10   8   7     4750.80     4700.02     77.26 o 
  -8   8   7     3456.45     3512.26     62.95 o 
  -6   8   7     1722.88     1638.38     83.58 o 
  -4   8   7      698.67      664.68     38.84 o 
  -2   8   7     7687.23     8162.21     94.22 o 
   0   8   7     3816.30     3812.19     61.03 o 
   2   8   7      307.93      396.46     25.03 o 
   4   8   7      702.13      715.65     36.37 o 
   6   8   7      748.55      764.89     45.44 o 
   8   8   7      950.04      985.96     41.62 o 
  10   8   7      970.62      898.82     88.66 o 
 -19   9   7      398.39      392.17     42.50 o 
 -17   9   7     2310.79     2224.17     85.96 o 
 -15   9   7       92.21      164.60     34.61 o 
 -13   9   7      910.28      945.02     98.66 o 
 -11   9   7      389.73      430.83     48.55 o 
  -9   9   7      354.84      369.17     32.84 o 
  -7   9   7      944.03      899.97     50.27 o 
  -5   9   7     1846.72     1602.03    106.90 o 
  -3   9   7      302.44      304.47     34.48 o 
  -1   9   7     1715.97     1686.12     48.63 o 
   1   9   7      884.24      898.85     73.64 o 
   3   9   7      425.70      463.18     36.52 o 
   5   9   7       56.66       94.72     34.40 o 
   7   9   7       75.77       99.91     29.25 o 
   9   9   7      334.88      400.14     70.21 o 
 -18  10   7     2636.26     2613.37    117.38 o 
 -16  10   7      429.85      424.46     37.91 o 
 -14  10   7     2406.43     2339.92    101.24 o 
 -12  10   7     3432.27     3321.09     67.50 o 
 -10  10   7     5941.61     5794.85    117.61 o 
  -8  10   7     5041.85     5051.43    141.59 o 
  -6  10   7     5119.68     5076.19    104.18 o 
  -4  10   7      135.93      138.24     19.01 o 
  -2  10   7    12433.66    12492.93    208.00 o 
   0  10   7     2282.92     2229.89     54.73 o 
   2  10   7      844.03      987.93     82.47 o 
   4  10   7      482.00      506.67     57.03 o 
   6  10   7      678.55      715.43    111.67 o 
   8  10   7     1427.16     1287.91    107.11 o 
 -17  11   7      489.71      474.47     70.14 o 
 -15  11   7      176.20      288.99     41.57 o 
 -13  11   7      812.51      923.69     55.49 o 
 -11  11   7       78.52      123.68     27.52 o 
  -9  11   7       66.94       61.84     19.33 o 
  -7  11   7       82.27       75.97     29.79 o 
  -5  11   7      238.82      249.72     33.35 o 
  -3  11   7     1934.58     2020.35     78.42 o 
  -1  11   7       69.28       61.42     25.08 o 
   1  11   7       97.09       82.57     27.88 o 
   3  11   7      131.16      131.10     39.49 o 
   5  11   7        1.63       26.51     24.25 o 
   7  11   7       82.84      115.16     58.26 o 
 -14  12   7      983.58      996.86     53.40 o 
 -12  12   7      661.67      668.58     52.49 o 
 -10  12   7     2844.37     2753.52    178.94 o 
  -8  12   7     1554.17     1478.23     85.56 o 
  -6  12   7      655.33      597.26     37.68 o 
  -4  12   7     1868.21     1910.78    128.95 o 
  -2  12   7      726.79      710.91     71.91 o 
   0  12   7     3272.11     3098.45    145.27 o 
   2  12   7      416.23      380.43     50.49 o 
   4  12   7      911.20      854.80    134.84 o 
 -13  13   7     3259.15     3363.53    199.87 o 
 -11  13   7     2675.78     2841.65    126.60 o 
  -9  13   7     2687.30     2743.83    171.04 o 
  -7  13   7     1516.77     1552.64    116.54 o 
  -5  13   7     4962.74     5158.05    269.00 o 
  -3  13   7     4300.11     4316.19    230.55 o 
  -1  13   7     3387.38     3470.45    262.66 o 
   1  13   7     3748.03     4198.29    140.31 o 
   3  13   7     1917.87     2082.43     95.66 o 
 -10  14   7      136.09       62.76     45.85 o 
  -8  14   7     1285.56     1378.69     96.92 o 
  -6  14   7       14.36       27.37     45.84 o 
  -4  14   7      926.65      787.36    175.95 o 
  -2  14   7      573.63      547.96     86.86 o 
   0  14   7      719.53      552.84    179.62 o 
 -22   0   8     2634.01     3005.21    146.20 o 
 -20   0   8     2200.46     2461.43    148.41 o 
 -18   0   8    19067.30    20082.66    485.88 o 
 -16   0   8     5418.84     5877.54    177.91 o 
 -14   0   8     8621.72     8813.38    200.94 o 
 -12   0   8     3532.84     3702.14    129.20 o 
 -10   0   8    14999.57    15639.30    283.51 o 
  -8   0   8    30826.36    31076.94    473.97 o 
  -6   0   8    32289.70    33194.70    469.09 o 
  -4   0   8    23381.51    21474.26    336.55 o 
  -2   0   8    21143.82    21148.36    358.60 o 
   0   0   8    10424.19    11101.66    147.36 o 
   2   0   8    13243.84    14177.75    209.48 o 
   4   0   8     5447.83     5677.22    110.46 o 
   6   0   8     9011.03     9078.45    501.08 o 
   8   0   8     7042.44     6878.83    170.82 o 
  10   0   8     4214.83     4213.14     89.89 o 
 -23   1   8      671.20      576.17     72.71 o 
 -21   1   8     1453.38     1316.66    145.37 o 
 -19   1   8     1068.98     1087.41     58.44 o 
 -17   1   8     4548.50     4454.51     90.19 o 
 -15   1   8     2582.98     2491.49     66.27 o 
 -13   1   8     2971.52     3013.47     84.31 o 
 -11   1   8     1196.19     1258.34     83.51 o 
  -9   1   8     1758.54     1581.51     58.20 o 
  -7   1   8     4570.41     4625.89     94.46 o 
  -5   1   8     3764.14     3861.05    114.06 o 
  -3   1   8     9381.27     9653.02    112.80 o 
  -1   1   8     1152.23     1046.59     39.90 o 
   1   1   8     3328.89     3299.11     55.13 o 
   3   1   8     3949.63     3873.03     64.36 o 
   5   1   8     3040.57     2992.85     88.09 o 
   7   1   8     2050.34     2080.76     50.19 o 
   9   1   8     1316.35     1252.79     47.93 o 
  11   1   8      916.79      861.79     59.03 o 
 -22   2   8      206.42      271.26     84.52 o 
 -20   2   8      405.29      406.48     37.83 o 
 -18   2   8     2598.90     2398.54     57.45 o 
 -16   2   8     1407.28     1335.20     38.27 o 
 -14   2   8      132.48      135.13     23.60 o 
 -12   2   8     1809.83     1876.29     55.48 o 
 -10   2   8     3186.23     3377.72     73.00 o 
  -8   2   8     5114.59     4887.97     83.55 o 
  -6   2   8     3831.93     3935.48     92.22 o 
  -4   2   8     2255.98     2377.66     58.30 o 
  -2   2   8      261.73      285.39     31.45 o 
   0   2   8     4018.01     4348.64     69.31 o 
   2   2   8      359.82      319.87     31.52 o 
   4   2   8      947.98      944.12     56.28 o 
   6   2   8       15.10       35.08     34.63 o 
   8   2   8       42.98       42.76     26.34 o 
  10   2   8       43.18       46.00     26.91 o 
 -21   3   8     3480.45     3583.07    154.40 o 
 -19   3   8     3121.66     2931.59    109.85 o 
 -17   3   8     8412.56     8457.32    133.56 o 
 -15   3   8    13667.91    13601.35    145.56 o 
 -13   3   8     5988.08     6367.08     96.73 o 
 -11   3   8     7382.60     7736.07    112.67 o 
  -9   3   8     6226.34     6444.27    124.40 o 
  -7   3   8    10178.75     9930.20    149.58 o 
  -5   3   8    13075.41    13041.11    143.13 o 
  -3   3   8    13716.33    13700.72    162.30 o 
  -1   3   8     2199.24     1967.70     46.83 o 
   1   3   8     1279.72     1291.98     50.25 o 
   3   3   8    10325.34    10673.50    118.41 o 
   5   3   8     1444.37     1561.08     49.11 o 
   7   3   8     1080.86     1081.45     55.45 o 
   9   3   8      460.63      512.92     39.30 o 
  11   3   8      638.46      600.34     40.65 o 
 -22   4   8      265.59      281.81     50.26 o 
 -20   4   8      334.04      342.75     51.56 o 
 -18   4   8      843.19      904.34     39.25 o 
 -16   4   8     1895.59     2060.51     45.94 o 
 -14   4   8      635.88      483.78     32.24 o 
 -12   4   8      837.55      917.77     64.87 o 
 -10   4   8      126.95      140.55     49.52 o 
  -8   4   8     2804.55     3078.40     89.50 o 
  -6   4   8     2265.35     2337.11     64.29 o 
  -4   4   8     1426.49     1355.54     45.90 o 
  -2   4   8     2872.51     2970.35     54.90 o 
   0   4   8      108.86      135.58     26.37 o 
   2   4   8     1817.95     1732.08     55.21 o 
   4   4   8      277.01      269.99     27.20 o 
   6   4   8      170.64      126.41     36.69 o 
   8   4   8      351.68      359.25     38.33 o 
  10   4   8      219.01      186.68     42.95 o 
 -21   5   8      445.93      575.57     71.64 o 
 -19   5   8      481.80      508.42     48.66 o 
 -17   5   8      158.06      179.11     19.86 o 
 -15   5   8     7720.52     7657.61    116.25 o 
 -13   5   8       26.62       52.49     47.80 o 
 -11   5   8     1744.11     1549.67     71.02 o 
  -9   5   8     1496.03     1411.13     77.92 o 
  -7   5   8     1030.29     1069.59     59.43 o 
  -5   5   8     1702.82     1655.58     52.24 o 
  -3   5   8     4293.14     4213.40    115.52 o 
  -1   5   8       78.78      102.14     17.51 o 
   1   5   8     1477.54     1433.30     43.71 o 
   3   5   8    11517.56    11539.33    167.14 o 
   5   5   8     1357.13     1274.30     46.44 o 
   7   5   8      456.89      460.62     42.73 o 
   9   5   8      328.16      225.17     48.00 o 
 -20   6   8     1036.28      982.29     60.44 o 
 -18   6   8     1974.52     1990.11     81.71 o 
 -16   6   8     3515.15     3368.69     62.02 o 
 -14   6   8       33.98       45.22     15.77 o 
 -12   6   8     3345.14     3305.38     88.65 o 
 -10   6   8     3302.09     3415.96     94.08 o 
  -8   6   8     8159.61     8350.43    157.14 o 
  -6   6   8     5952.95     5896.72    106.77 o 
  -4   6   8     4040.68     3804.57     67.72 o 
  -2   6   8       62.70       86.21     32.06 o 
   0   6   8    10724.25    10942.99    160.54 o 
   2   6   8      940.30      987.45     56.55 o 
   4   6   8     2437.85     2588.82     69.79 o 
   6   6   8      871.87      919.97     56.56 o 
   8   6   8      865.52      857.80     45.65 o 
 -19   7   8      565.36      526.31     38.52 o 
 -17   7   8      623.02      597.98     39.19 o 
 -15   7   8      666.25      622.55     44.21 o 
 -13   7   8        0.39       14.70     18.10 o 
 -11   7   8       16.68       32.00     30.72 o 
  -9   7   8      155.11      154.54     24.75 o 
  -7   7   8      215.12      209.37     33.08 o 
  -5   7   8      157.79      145.71     26.90 o 
  -3   7   8      628.84      610.33     31.39 o 
  -1   7   8     3167.48     3073.52     50.59 o 
   1   7   8      405.24      386.77     33.07 o 
   3   7   8      591.18      580.89     56.88 o 
   5   7   8       49.94       81.75     25.55 o 
   7   7   8       58.18       33.20     16.80 o 
   9   7   8       77.37       43.99     26.00 o 
 -20   8   8     2019.00     2043.96     82.78 o 
 -18   8   8     6557.64     6118.72    252.54 o 
 -16   8   8     2769.72     2619.61     95.76 o 
 -14   8   8     3662.58     3272.63     82.07 o 
 -12   8   8     6902.39     6328.91    124.94 o 
 -10   8   8    13540.77    12926.24    246.01 o 
  -8   8   8    13509.69    13169.68    153.52 o 
  -6   8   8     7164.76     6919.06    164.24 o 
  -4   8   8     5702.21     5828.85    137.49 o 
  -2   8   8     1738.12     1835.36     51.39 o 
   0   8   8     8186.60     8516.54    146.19 o 
   2   8   8     5042.94     5195.41    102.45 o 
   4   8   8     2178.07     2131.36     91.71 o 
   6   8   8     2133.69     2091.55    133.54 o 
   8   8   8      624.54      585.16     77.77 o 
 -19   9   8     9532.22     9910.99    279.79 o 
 -17   9   8      225.78      293.69     39.75 o 
 -15   9   8     5024.13     5176.65    198.93 o 
 -13   9   8     6839.58     6669.64    126.65 o 
 -11   9   8     8215.46     7469.32    181.84 o 
  -9   9   8     9437.67     8919.15    211.03 o 
  -7   9   8     4460.21     4268.36    207.78 o 
  -5   9   8     1693.92     1666.16     53.47 o 
  -3   9   8     6626.07     6919.07    197.43 o 
  -1   9   8     7964.42     8319.64    185.91 o 
   1   9   8     6056.80     6120.22    112.53 o 
   3   9   8     2803.83     2751.87    109.34 o 
   5   9   8     2491.79     2326.81     99.63 o 
   7   9   8     1414.23     1479.01     76.30 o 
 -18  10   8      398.74      362.97     48.19 o 
 -16  10   8      445.45      329.92     64.46 o 
 -14  10   8      931.66      865.36     62.65 o 
 -12  10   8      449.27      392.34     60.07 o 
 -10  10   8      753.64      741.17     55.48 o 
  -8  10   8      426.39      457.02     35.08 o 
  -6  10   8      946.96      993.35     32.55 o 
  -4  10   8      582.62      558.88     34.20 o 
  -2  10   8        5.14       35.57     19.58 o 
   0  10   8     1180.49     1073.61     77.74 o 
   2  10   8       63.62       77.87     23.17 o 
   4  10   8      134.66      193.67     49.18 o 
   6  10   8       89.53       98.44     57.29 o 
 -17  11   8      227.11      182.08     41.96 o 
 -15  11   8      588.99      546.80     48.62 o 
 -13  11   8     1820.20     2011.52     91.11 o 
 -11  11   8     2506.24     2477.02     84.10 o 
  -9  11   8     2117.91     2182.23     72.59 o 
  -7  11   8      624.86      635.64     50.51 o 
  -5  11   8      648.04      732.40     25.64 o 
  -3  11   8      393.85      397.99     29.46 o 
  -1  11   8     3789.04     3849.75    166.50 o 
   1  11   8     1062.29     1145.00     78.99 o 
   3  11   8     2129.98     2346.76     74.58 o 
   5  11   8      760.08      736.59     65.71 o 
 -14  12   8      523.38      510.60     42.83 o 
 -12  12   8     1088.62     1041.94    162.66 o 
 -10  12   8     2032.42     1992.88     87.96 o 
  -8  12   8     2746.52     2768.91    128.60 o 
  -6  12   8     1459.80     1469.37     95.19 o 
  -4  12   8      560.11      544.07     68.86 o 
  -2  12   8      209.70      195.74     42.73 o 
   0  12   8     1892.65     1798.15    123.45 o 
   2  12   8     2500.69     2839.36     82.70 o 
 -13  13   8        9.70       18.87     39.98 o 
 -11  13   8       16.33       81.04     46.04 o 
  -9  13   8        5.66       56.30     52.00 o 
  -7  13   8        0.48       72.72     62.46 o 
  -5  13   8       41.97       39.00     31.48 o 
  -3  13   8      135.77      187.41     55.92 o 
  -1  13   8       82.75      107.44     62.86 o 
   1  13   8      201.16      169.44     71.67 o 
  -8  14   8     2263.65     2258.66    153.87 o 
  -6  14   8     1281.94     1300.35    134.12 o 
  -4  14   8      528.20      598.88     73.45 o 
  -2  14   8      416.76      442.72     65.23 o 
 -23   1   9     1242.33     1170.09    109.03 o 
 -21   1   9     1097.53     1213.43    108.29 o 
 -19   1   9     3191.74     3138.13     66.32 o 
 -17   1   9     2614.86     2479.45     76.59 o 
 -15   1   9     3725.91     3614.21     82.96 o 
 -13   1   9     9114.84     9466.34    157.43 o 
 -11   1   9     5953.79     6000.39    203.84 o 
  -9   1   9     6307.65     6228.86    127.46 o 
  -7   1   9     1884.99     1800.68    129.33 o 
  -5   1   9     2930.36     3030.54     56.78 o 
  -3   1   9     3046.46     2982.47     57.76 o 
  -1   1   9     3936.91     3779.29     81.96 o 
   1   1   9     4662.99     4442.07     64.25 o 
   3   1   9       79.84       85.44     22.25 o 
   5   1   9     9408.75     9627.34    161.84 o 
   7   1   9      311.83      306.71     44.56 o 
   9   1   9      254.20      291.24     46.02 o 
 -22   2   9      961.55     1020.68     87.29 o 
 -20   2   9      906.37     1009.84     48.77 o 
 -18   2   9      466.32      524.93     37.69 o 
 -16   2   9     2140.28     1955.66     61.14 o 
 -14   2   9     5822.04     5955.77     93.41 o 
 -12   2   9       12.53       47.68     27.72 o 
 -10   2   9     7068.11     6674.50    203.69 o 
  -8   2   9     5794.73     5813.27    219.97 o 
  -6   2   9     7893.91     8185.64    281.30 o 
  -4   2   9     4665.39     4628.51     84.61 o 
  -2   2   9     1596.49     1503.06     78.73 o 
   0   2   9     1341.28     1391.99     54.80 o 
   2   2   9     3838.85     3781.18     95.25 o 
   4   2   9     4854.66     4824.21    122.27 o 
   6   2   9       80.03      128.36     57.19 o 
   8   2   9      304.96      241.80     25.93 o 
  10   2   9      374.51      361.21     59.83 o 
 -21   3   9      354.26      364.75     45.31 o 
 -19   3   9      516.98      518.44     30.98 o 
 -17   3   9     3281.60     3043.69     74.01 o 
 -15   3   9      130.70      168.43     28.12 o 
 -13   3   9     8458.78     8281.16    155.44 o 
 -11   3   9      223.19      221.74     36.66 o 
  -9   3   9     1640.55     1539.60    169.82 o 
  -7   3   9     1738.08     1686.41     63.94 o 
  -5   3   9     2920.33     2975.24    103.78 o 
  -3   3   9     2699.79     2705.74     63.55 o 
  -1   3   9     4480.27     4649.66     93.74 o 
   1   3   9      656.10      687.17     66.54 o 
   3   3   9     1824.98     1784.45     60.49 o 
   5   3   9      898.17      856.70     65.63 o 
   7   3   9     1280.03     1150.85     86.95 o 
   9   3   9      261.38      316.31     57.69 o 
 -22   4   9     3743.72     3952.66    256.14 o 
 -20   4   9     3874.96     3815.98    125.12 o 
 -18   4   9     2460.82     2652.33     94.35 o 
 -16   4   9    19260.81    18738.04    228.56 o 
 -14   4   9     6974.80     7268.59    104.05 o 
 -12   4   9     2573.25     2773.30     68.23 o 
 -10   4   9     8694.63     9050.99    181.52 o 
  -8   4   9    18247.53    18595.31    346.31 o 
  -6   4   9    21955.42    21812.40    469.62 o 
  -4   4   9    12202.28    12107.83    155.80 o 
  -2   4   9     9225.31     9263.76    126.07 o 
   0   4   9       59.04       75.18     20.97 o 
   2   4   9    15933.75    16526.41    262.95 o 
   4   4   9     4446.73     4600.73    103.21 o 
   6   4   9     2456.64     2507.15     71.77 o 
   8   4   9     1562.26     1571.66     62.03 o 
 -21   5   9     2733.82     2772.75     72.32 o 
 -19   5   9     3278.14     3285.75    105.80 o 
 -17   5   9     7854.41     7987.31    108.62 o 
 -15   5   9     2558.26     2386.95     82.31 o 
 -13   5   9     9458.52     9168.51    215.79 o 
 -11   5   9    10298.67    10302.87    170.28 o 
  -9   5   9    11561.16    11736.77    190.74 o 
  -7   5   9     6580.12     6523.65    114.36 o 
  -5   5   9     3427.65     3430.97     74.15 o 
  -3   5   9     2966.86     2790.22     62.74 o 
  -1   5   9     6200.96     6248.05     96.70 o 
   1   5   9     6589.28     6359.00    131.80 o 
   3   5   9     4543.29     4709.04    105.37 o 
   5   5   9     1666.17     1658.62     61.56 o 
   7   5   9     1729.77     1789.88    144.98 o 
   9   5   9      701.26      711.03     67.76 o 
 -20   6   9        6.44       49.09     29.85 o 
 -18   6   9      185.10      154.90     23.98 o 
 -16   6   9     4250.72     4009.82    118.43 o 
 -14   6   9      119.71      159.85     52.99 o 
 -12   6   9     1525.24     1168.42     85.34 o 
 -10   6   9       61.93       72.62     35.59 o 
  -8   6   9      167.98      170.70     33.86 o 
  -6   6   9     1609.84     1381.24     53.32 o 
  -4   6   9      874.07      772.62     32.26 o 
  -2   6   9        0.45       33.75     20.44 o 
   0   6   9     1465.94     1404.39     44.88 o 
   2   6   9      251.22      224.21     32.48 o 
   4   6   9      153.16      156.41     28.57 o 
   6   6   9        2.84       26.82     22.61 o 
   8   6   9       21.76       26.13     19.77 o 
 -19   7   9     1931.61     2041.03     66.54 o 
 -17   7   9     5519.73     5270.94    113.58 o 
 -15   7   9      928.74     1012.63    132.42 o 
 -13   7   9     4599.21     4161.93    228.14 o 
 -11   7   9     2197.79     2236.32    120.83 o 
  -9   7   9     2509.28     2263.30     86.70 o 
  -7   7   9     4750.57     4595.25    150.00 o 
  -5   7   9     2088.94     2097.67     64.18 o 
  -3   7   9     2901.38     2923.75     69.83 o 
  -1   7   9     5540.38     5834.01    133.57 o 
   1   7   9      988.37      951.54     70.30 o 
   3   7   9     2457.30     2485.83     71.26 o 
   5   7   9     2265.71     2230.92     99.71 o 
   7   7   9     1340.26     1350.13     96.78 o 
 -20   8   9     1590.76     1575.42     75.32 o 
 -18   8   9      656.11      547.58    131.51 o 
 -16   8   9      342.27      362.52     57.37 o 
 -14   8   9      536.43      459.09     41.73 o 
 -12   8   9     2879.87     2737.01    178.58 o 
 -10   8   9     1730.21     1665.67     84.93 o 
  -8   8   9     1690.32     1581.07     62.47 o 
  -6   8   9     1975.26     2027.71     71.19 o 
  -4   8   9     1650.98     1650.73     43.79 o 
  -2   8   9     1193.41     1224.44     55.47 o 
   0   8   9     1714.15     1667.18     51.83 o 
   2   8   9     1416.25     1270.05     65.93 o 
   4   8   9      371.62      492.68     75.04 o 
   6   8   9      815.28      782.57     80.23 o 
 -19   9   9      580.43      549.76     50.25 o 
 -17   9   9      602.95      551.78     61.72 o 
 -15   9   9     1011.82     1050.23     60.71 o 
 -13   9   9      342.40      311.27     50.13 o 
 -11   9   9      450.54      541.53     80.77 o 
  -9   9   9      205.00      232.68     46.25 o 
  -7   9   9      472.38      518.55     46.85 o 
  -5   9   9      508.26      489.31     37.13 o 
  -3   9   9      805.28      834.40     41.80 o 
  -1   9   9       70.65       51.68     22.10 o 
   1   9   9      183.22      193.98     44.85 o 
   3   9   9      200.28      170.60     39.04 o 
   5   9   9     1266.53     1407.94    109.30 o 
 -18  10   9     1911.22     1766.43     72.92 o 
 -16  10   9     1416.46     1393.57     82.27 o 
 -14  10   9     2106.41     1996.75     81.37 o 
 -12  10   9      711.43      735.78     66.20 o 
 -10  10   9     2193.59     2106.35    109.15 o 
  -8  10   9     2103.41     2008.92    156.11 o 
  -6  10   9     4397.53     4298.74    135.55 o 
  -4  10   9     2487.37     2600.17     64.11 o 
  -2  10   9      728.76      749.87     76.42 o 
   0  10   9      797.11      843.26     87.38 o 
   2  10   9      319.79      251.85     43.90 o 
   4  10   9      841.92     1051.06    150.24 o 
 -15  11   9      123.23      115.98     32.30 o 
 -13  11   9        2.54       33.46     29.11 o 
 -11  11   9      447.95      438.98     60.58 o 
  -9  11   9       60.15       64.90     23.77 o 
  -7  11   9      524.64      424.88     30.11 o 
  -5  11   9      123.47      136.30     20.38 o 
  -3  11   9        7.68       17.11     48.39 o 
  -1  11   9      165.02      159.66     46.73 o 
   1  11   9      196.13      146.17     39.60 o 
   3  11   9       65.19       79.42     30.53 o 
 -14  12   9     2023.56     1953.04     98.16 o 
 -12  12   9      269.04      260.45     49.53 o 
 -10  12   9     1477.70     1306.05    168.14 o 
  -8  12   9     2206.44     1991.01    136.15 o 
  -6  12   9     2234.13     2152.73    146.25 o 
  -4  12   9     1499.74     1637.10    137.59 o 
  -2  12   9     2267.33     2446.44    115.66 o 
   0  12   9      751.53      722.52    166.61 o 
   2  12   9     1498.93     1563.35    115.54 o 
 -11  13   9     3133.44     3310.60    206.02 o 
  -9  13   9     3671.96     3778.52    146.77 o 
  -7  13   9     3362.66     3484.10    140.64 o 
  -5  13   9     3253.56     3426.51    133.26 o 
  -3  13   9     2210.09     2281.42    151.81 o 
  -1  13   9     1840.01     1990.48    166.33 o 
 -22   0  10     5597.60     5627.42    234.39 o 
 -20   0  10     5635.58     5914.85    307.17 o 
 -18   0  10     7937.86     8222.85    246.34 o 
 -16   0  10    10013.13    10089.53    291.34 o 
 -14   0  10     9870.30     9933.05    222.50 o 
 -12   0  10    27992.88    29070.78    512.92 o 
 -10   0  10      194.98       79.30     50.46 o 
  -8   0  10    27433.88    28678.59    529.00 o 
  -6   0  10    31433.43    31767.42    571.66 o 
  -4   0  10    36407.27    37287.14    497.74 o 
  -2   0  10    19252.97    19972.79    290.83 o 
   0   0  10    10674.41    11434.45    257.81 o 
   2   0  10       27.37       52.58     29.81 o 
   4   0  10    17175.08    17964.36    254.54 o 
   6   0  10     7870.38     7634.31    154.46 o 
   8   0  10     2776.46     2744.67    198.44 o 
 -23   1  10      761.83      896.45     80.61 o 
 -21   1  10      931.10     1002.45     87.88 o 
 -19   1  10     1352.55     1330.59     56.52 o 
 -17   1  10     3173.39     3259.31     97.00 o 
 -15   1  10     6981.29     6765.34    208.21 o 
 -13   1  10      600.51      573.20     66.30 o 
 -11   1  10     4369.65     4156.55    181.53 o 
  -9   1  10     2947.21     2826.14     92.90 o 
  -7   1  10     8180.88     8126.33    103.73 o 
  -5   1  10     4892.33     4691.99     81.52 o 
  -3   1  10     4136.39     3978.18    103.42 o 
  -1   1  10     3534.31     3287.08     78.53 o 
   1   1  10      989.10      979.14     52.97 o 
   3   1  10     6205.34     6303.39    110.70 o 
   5   1  10      269.68      267.30     37.07 o 
   7   1  10     3203.33     3016.07     73.05 o 
 -22   2  10      704.75      801.19     85.57 o 
 -20   2  10      389.28      387.24     35.72 o 
 -18   2  10      683.28      666.49     44.12 o 
 -16   2  10       77.31       74.98     35.77 o 
 -14   2  10     5568.93     5538.01    114.28 o 
 -12   2  10      193.01      183.09     44.14 o 
 -10   2  10      742.89      679.23     91.59 o 
  -8   2  10      232.52      289.62     41.35 o 
  -6   2  10      743.15      669.05     81.14 o 
  -4   2  10     1944.42     1973.36     59.86 o 
  -2   2  10      238.95      248.17     33.00 o 
   0   2  10       49.74       53.33     19.80 o 
   2   2  10      948.90      939.62     83.22 o 
   4   2  10      176.47      179.97     31.32 o 
   6   2  10     1619.74     1521.47     74.67 o 
   8   2  10      302.56      235.96     31.71 o 
 -21   3  10     1189.95     1177.97     50.91 o 
 -19   3  10     2106.06     2146.27     62.86 o 
 -17   3  10     5636.28     5318.52    102.95 o 
 -15   3  10    14855.00    15282.14    274.14 o 
 -13   3  10      598.39      607.57     38.98 o 
 -11   3  10     3141.95     3078.87    179.61 o 
  -9   3  10     4849.63     4418.61    222.34 o 
  -7   3  10     4960.13     4691.66    123.82 o 
  -5   3  10     3788.38     3577.93     74.40 o 
  -3   3  10     1606.04     1522.41     52.16 o 
  -1   3  10      593.03      541.26     48.95 o 
   1   3  10      842.08      900.98     49.96 o 
   3   3  10     2646.83     2825.42     83.82 o 
   5   3  10      144.88      202.21     39.63 o 
   7   3  10     1836.69     1813.28     80.83 o 
 -20   4  10      690.02      589.91     67.50 o 
 -18   4  10     1219.49     1336.95     52.05 o 
 -16   4  10     2187.50     2048.48     73.06 o 
 -14   4  10      430.43      475.50     41.50 o 
 -12   4  10      613.76      640.80     40.78 o 
 -10   4  10       37.27       46.04     42.86 o 
  -8   4  10      553.32      648.57     52.39 o 
  -6   4  10     1220.58     1303.78     56.23 o 
  -4   4  10      174.97      266.33     31.39 o 
  -2   4  10      258.14      287.15     35.29 o 
   0   4  10       46.45       31.08     21.74 o 
   2   4  10        6.43       39.08     28.27 o 
   4   4  10      283.24      230.62     38.28 o 
   6   4  10       44.23       49.17     18.64 o 
   8   4  10      350.68      245.49     72.63 o 
 -21   5  10       94.32      139.19     53.39 o 
 -19   5  10      300.00      400.69     34.48 o 
 -17   5  10     1679.11     1644.91     60.41 o 
 -15   5  10     6267.23     6167.46    152.83 o 
 -13   5  10     1542.98     1623.19    105.91 o 
 -11   5  10     2424.46     2627.78    286.72 o 
  -9   5  10     4404.37     4084.86     81.04 o 
  -7   5  10     2905.38     2694.60     71.54 o 
  -5   5  10     2673.12     2566.64     99.33 o 
  -3   5  10     1673.63     1720.30     60.36 o 
  -1   5  10     1886.61     1867.19     76.82 o 
   1   5  10     3668.32     3592.96     88.07 o 
   3   5  10     1576.15     1578.85    121.56 o 
   5   5  10     1174.38     1147.41     79.52 o 
   7   5  10      601.70      590.84     53.54 o 
 -20   6  10     2084.36     2059.59     77.19 o 
 -18   6  10     2673.09     2735.59     75.22 o 
 -16   6  10      456.65      552.64     36.78 o 
 -14   6  10     4603.35     4437.86    176.61 o 
 -12   6  10      652.48      717.88     81.21 o 
 -10   6  10     3693.44     3618.80    103.41 o 
  -8   6  10     3088.78     2922.78    303.07 o 
  -6   6  10     5487.61     4931.29     81.99 o 
  -4   6  10     6295.78     5915.00    137.62 o 
  -2   6  10     3792.83     3655.60     98.73 o 
   0   6  10     1120.52     1099.05     55.48 o 
   2   6  10     1721.34     1756.90    118.54 o 
   4   6  10      888.19      853.24     67.91 o 
   6   6  10     2424.96     2586.09     80.73 o 
 -19   7  10       30.62       83.95     35.17 o 
 -17   7  10       13.24       41.56     24.34 o 
 -15   7  10      626.06      481.55     72.77 o 
 -13   7  10       93.17       56.70     50.05 o 
 -11   7  10      127.75      104.71     60.42 o 
  -9   7  10       25.88       19.31     17.38 o 
  -7   7  10       21.98       34.94     57.58 o 
  -5   7  10      287.39      266.47     47.48 o 
  -3   7  10       43.37       47.05     25.12 o 
  -1   7  10       69.82       76.27     21.65 o 
   1   7  10      274.45      249.59     41.99 o 
   3   7  10      337.51      260.18     45.73 o 
   5   7  10      273.54      289.55     57.35 o 
 -18   8  10     1968.49     1920.97     98.13 o 
 -16   8  10     2290.96     2160.46     86.05 o 
 -14   8  10     4821.20     4279.67    327.84 o 
 -12   8  10     6472.91     6136.00    220.12 o 
 -10   8  10     1410.16     1481.41    110.29 o 
  -8   8  10     4851.32     4814.67    194.01 o 
  -6   8  10     2725.55     2722.13    123.65 o 
  -4   8  10     4408.66     4589.72    123.19 o 
  -2   8  10     2936.95     3168.78     91.10 o 
   0   8  10     2276.34     2299.71    124.56 o 
   2   8  10      477.62      530.19     60.70 o 
   4   8  10     2823.17     2849.80     86.33 o 
 -19   9  10     2454.47     2331.39    118.33 o 
 -17   9  10     3965.94     3896.82    120.51 o 
 -15   9  10     3287.10     3203.46    108.07 o 
 -13   9  10     5830.21     5929.96    158.25 o 
 -11   9  10     4999.42     4989.54    165.52 o 
  -9   9  10     4725.77     4247.41    154.75 o 
  -7   9  10     3739.95     3585.98    106.46 o 
  -5   9  10     3190.74     3362.08     80.10 o 
  -3   9  10     2096.23     2260.07     77.73 o 
  -1   9  10     2664.54     2786.73    140.85 o 
   1   9  10     3422.54     3559.21    141.76 o 
   3   9  10     1909.67     1940.37     87.03 o 
 -16  10  10      230.45      149.01     67.37 o 
 -14  10  10       38.92       35.04     34.10 o 
 -12  10  10        4.10       19.34     29.53 o 
 -10  10  10     1742.97     1794.63    119.03 o 
  -8  10  10      135.10      164.75     40.78 o 
  -6  10  10        7.48       34.99     54.06 o 
  -4  10  10      109.18      118.19     57.97 o 
  -2  10  10        0.98       38.22     50.54 o 
   0  10  10       16.22       51.32     47.12 o 
   2  10  10      847.90      902.88     83.27 o 
 -15  11  10     2417.73     2155.04    100.13 o 
 -13  11  10     1156.24     1142.87     55.87 o 
 -11  11  10     2076.22     2091.26     92.76 o 
  -9  11  10     2203.36     2477.43     84.78 o 
  -7  11  10     1214.93     1310.47     94.18 o 
  -5  11  10     1001.67     1006.12     87.79 o 
  -3  11  10      908.93     1017.73     85.72 o 
  -1  11  10      924.88      920.55     79.46 o 
   1  11  10     1354.26     1351.36    110.43 o 
 -14  12  10      149.71      193.28     53.09 o 
 -12  12  10     1682.43     1675.12    126.74 o 
 -10  12  10     1902.76     2178.50    122.86 o 
  -8  12  10     1470.73     1439.37     94.79 o 
  -6  12  10      823.74      917.40     80.23 o 
  -4  12  10     1001.66      987.66     86.90 o 
  -2  12  10      691.82      701.92     71.81 o 
  -9  13  10        0.05       47.51     49.85 o 
  -7  13  10       36.52      152.20     73.41 o 
  -5  13  10       16.92       78.10     61.39 o 
 -23   1  11     1452.54     1494.14    152.94 o 
 -21   1  11     1052.09     1112.84     83.14 o 
 -19   1  11      180.76      211.03     33.70 o 
 -17   1  11      774.63      815.28     53.21 o 
 -15   1  11     3125.16     3171.11     98.67 o 
 -13   1  11    29250.26    30440.75    499.26 o 
 -11   1  11       12.76      115.51     50.63 o 
  -9   1  11     1735.87     1630.03     80.12 o 
  -7   1  11     3536.36     3463.75     92.33 o 
  -5   1  11     2989.56     2978.32     97.31 o 
  -3   1  11     3067.80     3144.11     75.36 o 
  -1   1  11      968.85     1023.96     68.26 o 
   1   1  11      828.13      871.79     58.43 o 
   3   1  11      803.99      876.29     68.31 o 
   5   1  11     3065.31     3104.73     90.23 o 
   7   1  11      350.20      336.42     39.76 o 
 -22   2  11      650.38      601.71     60.28 o 
 -20   2  11     1102.09     1039.10     46.73 o 
 -18   2  11     1601.71     1638.06     65.15 o 
 -16   2  11     2398.54     2379.83     86.20 o 
 -14   2  11     2281.42     2331.41     85.88 o 
 -12   2  11     3089.23     2940.91     90.99 o 
 -10   2  11     4913.93     4929.54    133.52 o 
  -8   2  11      358.82      498.88     57.10 o 
  -6   2  11     1894.61     1985.46     57.32 o 
  -4   2  11     3568.28     3683.76     95.49 o 
  -2   2  11     3159.64     3204.24    112.36 o 
   0   2  11     2401.88     2494.13    131.04 o 
   2   2  11     2032.13     2019.63     74.52 o 
   4   2  11      164.35      154.91     25.45 o 
   6   2  11     1886.64     1669.69     54.94 o 
 -21   3  11      889.93      748.06     52.94 o 
 -19   3  11      142.52      121.82     39.99 o 
 -17   3  11      900.89      893.58     52.50 o 
 -15   3  11     2514.56     2479.21     93.22 o 
 -13   3  11     1225.24     1216.01     64.02 o 
 -11   3  11     2379.14     2293.78    112.64 o 
  -9   3  11      958.01      842.97     62.96 o 
  -7   3  11     6163.29     5764.04    162.06 o 
  -5   3  11     2025.37     1994.52     73.94 o 
  -3   3  11     1294.71     1328.02     64.55 o 
  -1   3  11      349.80      438.33     89.39 o 
   1   3  11      344.43      319.69     51.33 o 
   3   3  11        3.62       41.37     29.67 o 
   5   3  11     2641.06     2497.56     78.93 o 
 -22   4  11     3345.32     3530.92    187.77 o 
 -20   4  11     4331.36     4226.14    204.45 o 
 -18   4  11     5273.01     5428.49    141.19 o 
 -16   4  11     7194.48     7299.77    167.70 o 
 -14   4  11     5095.36     5292.07    133.18 o 
 -12   4  11     4404.71     4639.63    196.07 o 
 -10   4  11    10880.09    11138.63    277.66 o 
  -8   4  11     1450.74     1570.73    220.15 o 
  -6   4  11     9960.01     9401.91    185.00 o 
  -4   4  11     5542.68     5084.58    129.98 o 
  -2   4  11     8615.40     8252.81    177.03 o 
   0   4  11     4824.27     4931.78    186.87 o 
   2   4  11     1576.93     1604.58    102.73 o 
   4   4  11     1778.19     1713.75     97.05 o 
   6   4  11     1217.95     1006.42     67.92 o 
 -21   5  11     2227.04     2217.25    105.37 o 
 -19   5  11     1889.18     1815.50     88.34 o 
 -17   5  11     2056.38     2034.92     92.27 o 
 -15   5  11     6710.85     6694.22    159.46 o 
 -13   5  11     5292.11     5200.26    139.26 o 
 -11   5  11     7289.43     7156.72    239.84 o 
  -9   5  11     4353.10     4385.98    181.75 o 
  -7   5  11     3819.75     3351.87    112.58 o 
  -5   5  11     2188.39     2051.78    148.78 o 
  -3   5  11     3253.85     3263.32     99.59 o 
  -1   5  11     2801.21     2652.84    159.17 o 
   1   5  11     2661.31     2594.82    114.17 o 
   3   5  11     2247.30     2343.05    152.43 o 
   5   5  11     1944.03     1832.60     91.84 o 
 -20   6  11      178.58      164.56     36.98 o 
 -18   6  11       50.96       91.60     26.65 o 
 -16   6  11       61.86       65.00     31.72 o 
 -14   6  11        6.68        7.53     53.27 o 
 -12   6  11      101.80      182.72     91.31 o 
 -10   6  11       42.85       54.84     63.44 o 
  -8   6  11       22.89       51.03     65.88 o 
  -6   6  11      317.53      191.92     40.87 o 
  -4   6  11      212.84      192.03     30.55 o 
  -2   6  11      253.73      308.18     35.62 o 
   0   6  11       15.10       17.34     24.06 o 
   2   6  11       26.57       46.48     39.29 o 
   4   6  11       36.82       32.36     30.78 o 
 -19   7  11      702.78      619.89     94.73 o 
 -17   7  11     1858.98     1929.23     90.71 o 
 -15   7  11     4450.19     4370.18    186.41 o 
 -13   7  11     4803.51     4477.57    156.04 o 
 -11   7  11     3065.69     3156.06    152.56 o 
  -9   7  11      916.58     1061.67     96.31 o 
  -7   7  11     5832.07     5660.47    235.56 o 
  -5   7  11     3883.94     4162.03    125.18 o 
  -3   7  11     2159.76     2251.88     71.58 o 
  -1   7  11     1537.45     1530.27     66.12 o 
   1   7  11      635.94      637.65    118.21 o 
   3   7  11      834.92      759.14    146.94 o 
 -18   8  11     1000.30      936.71     78.84 o 
 -16   8  11     1250.69     1302.16     70.76 o 
 -14   8  11      797.25      773.31     97.95 o 
 -12   8  11     1216.11     1276.13     98.98 o 
 -10   8  11      977.56      955.20     88.19 o 
  -8   8  11     2226.37     2236.69     77.42 o 
  -6   8  11     1275.27     1341.87    126.41 o 
  -4   8  11     1135.09     1067.92     49.88 o 
  -2   8  11     1348.59     1260.92     81.42 o 
   0   8  11      783.90      793.62     93.05 o 
   2   8  11      437.92      516.03     68.86 o 
 -17   9  11      147.07      142.93     54.26 o 
 -15   9  11      146.76      161.16     37.94 o 
 -13   9  11     2836.64     2521.40    140.97 o 
 -11   9  11      381.30      284.49     67.48 o 
  -9   9  11      186.20      242.09     50.55 o 
  -7   9  11      442.34      347.51     62.41 o 
  -5   9  11      575.93      536.26     73.66 o 
  -3   9  11      169.89      150.27     70.20 o 
  -1   9  11        9.39       29.32     59.92 o 
   1   9  11       28.18       51.03     60.22 o 
 -16  10  11     1614.77     1540.28     83.43 o 
 -14  10  11      376.85      433.24     49.29 o 
 -12  10  11      586.83      649.89     50.79 o 
 -10  10  11      598.43      643.38     75.91 o 
  -8  10  11     1243.90     1262.27    101.23 o 
  -6  10  11     1108.48      952.43     84.48 o 
  -4  10  11     1445.26     1446.64    178.52 o 
  -2  10  11      780.09      766.00     79.15 o 
   0  10  11      276.97      361.20     61.41 o 
 -15  11  11      103.05      102.47     31.72 o 
 -13  11  11       33.19       59.72     68.08 o 
 -11  11  11      196.58      133.81     31.27 o 
  -9  11  11      358.96      276.65     62.00 o 
  -7  11  11        1.06       59.82     54.25 o 
  -5  11  11       35.37       76.25     65.89 o 
  -3  11  11       24.46       46.14     47.60 o 
  -1  11  11       15.30       46.14     57.48 o 
 -12  12  11     1219.65     1207.04    106.01 o 
 -10  12  11     1740.16     1473.73    124.30 o 
  -8  12  11      866.72      853.63     86.11 o 
  -6  12  11     2394.49     2554.97    166.54 o 
  -4  12  11     1228.00     1245.82    109.24 o 
 -22   0  12     4826.55     5069.86    294.61 o 
 -20   0  12     6912.96     6493.62    683.32 o 
 -18   0  12     6711.50     6999.27    249.10 o 
 -16   0  12    13883.99    14539.57    403.51 o 
 -14   0  12    15125.47    15639.71    552.96 o 
 -12   0  12     6590.53     6763.82    237.35 o 
 -10   0  12     7403.67     7820.02    215.35 o 
  -8   0  12     8704.97     8819.71    228.28 o 
  -6   0  12    19668.90    21395.17    296.60 o 
  -4   0  12    11290.21    11896.98    351.33 o 
  -2   0  12     7343.18     7684.99    270.23 o 
   0   0  12     4888.76     5142.20    175.93 o 
   2   0  12     3408.84     3577.11    167.29 o 
   4   0  12     2085.49     2121.35    104.65 o 
 -21   1  12     2156.27     2200.90     66.24 o 
 -19   1  12     1810.03     1746.74     69.37 o 
 -17   1  12     1825.88     1776.63     75.02 o 
 -15   1  12     2241.55     2236.07     89.29 o 
 -13   1  12     2919.30     2810.32     97.14 o 
 -11   1  12     7195.15     6759.47    164.64 o 
  -9   1  12     2434.44     2279.01     85.78 o 
  -7   1  12     3153.99     3023.32    279.26 o 
  -5   1  12     4798.18     4676.38    132.00 o 
  -3   1  12     1817.71     1767.70    111.80 o 
  -1   1  12     2575.27     2465.44    102.07 o 
   1   1  12      739.02      641.52     67.39 o 
   3   1  12      455.93      411.40     44.12 o 
   5   1  12     1638.45     1532.06     74.02 o 
 -22   2  12      118.63      163.17     69.22 o 
 -20   2  12       42.71       76.15     40.86 o 
 -18   2  12      179.41      138.26     32.17 o 
 -16   2  12      368.01      346.96     42.15 o 
 -14   2  12      281.65      258.33     50.07 o 
 -12   2  12     1290.31     1280.77     69.97 o 
 -10   2  12     3160.94     3029.79    105.84 o 
  -8   2  12      818.17      803.90     64.18 o 
  -6   2  12        3.69       23.63     45.94 o 
  -4   2  12      380.17      422.21     51.95 o 
  -2   2  12       55.87       80.61     61.78 o 
   0   2  12      112.61      145.66     40.98 o 
   2   2  12       38.30       42.88     30.01 o 
   4   2  12       75.84      113.89     42.67 o 
 -21   3  12     1310.33     1318.50    169.76 o 
 -19   3  12     2168.24     1959.61     91.74 o 
 -17   3  12      501.10      518.51     60.06 o 
 -15   3  12     1118.27     1303.76     81.52 o 
 -13   3  12     2570.86     2769.45     98.95 o 
 -11   3  12    10221.51    10419.77    368.89 o 
  -9   3  12      405.63      461.61     57.43 o 
  -7   3  12      732.01      767.30     90.71 o 
  -5   3  12     3480.54     3329.05    149.24 o 
  -3   3  12     1907.49     1998.51    130.75 o 
  -1   3  12     1556.97     1557.88    104.42 o 
   1   3  12      298.39      311.94     67.37 o 
   3   3  12      349.42      343.46     43.38 o 
   5   3  12      567.50      582.85     60.05 o 
 -22   4  12      485.90      415.96     62.89 o 
 -20   4  12      636.60      462.73     55.80 o 
 -18   4  12      354.33      312.34     36.27 o 
 -16   4  12      494.05      528.54     48.26 o 
 -14   4  12       58.44      120.72     39.20 o 
 -12   4  12      727.29      756.51     67.63 o 
 -10   4  12     1702.20     1704.34    157.28 o 
  -8   4  12        0.97       40.59     23.46 o 
  -6   4  12      447.14      423.72     68.49 o 
  -4   4  12      106.93      104.22     61.59 o 
  -2   4  12       48.75       93.45     90.91 o 
   0   4  12       54.09      146.14     77.42 o 
   2   4  12       22.83       45.45     38.46 o 
   4   4  12      139.41      123.66     40.63 o 
 -21   5  12      315.30      222.29     45.13 o 
 -19   5  12     1210.82     1019.75     54.33 o 
 -17   5  12      291.96      359.00     44.91 o 
 -15   5  12     1606.44     1712.67     73.42 o 
 -13   5  12     4533.42     4707.52    135.55 o 
 -11   5  12     8736.49     8218.34    287.99 o 
  -9   5  12     1883.09     1843.08    125.46 o 
  -7   5  12       36.08       20.40     18.70 o 
  -5   5  12     4047.79     3766.98    162.45 o 
  -3   5  12     2404.62     2478.71    187.31 o 
  -1   5  12     1317.61     1068.47    329.69 o 
   1   5  12      669.55      628.76    102.53 o 
   3   5  12      237.64      189.64     49.13 o 
 -20   6  12     1312.64     1376.93     81.03 o 
 -18   6  12     2593.51     2516.10    107.24 o 
 -16   6  12     2069.33     2118.18     84.03 o 
 -14   6  12     2524.24     2598.34    113.53 o 
 -12   6  12     3071.56     2798.20    140.67 o 
 -10   6  12      279.63      330.13     61.61 o 
  -8   6  12     7295.30     6671.49    170.93 o 
  -6   6  12      477.33      357.57     33.47 o 
  -4   6  12     3076.23     2698.77    179.58 o 
  -2   6  12     1719.85     1533.69    125.69 o 
   0   6  12     1505.45     1558.41    129.57 o 
   2   6  12      604.78      632.84     96.99 o 
 -19   7  12       36.01       48.85     39.49 o 
 -17   7  12      104.68       60.49     30.36 o 
 -15   7  12        1.16       92.37     77.81 o 
 -13   7  12        5.52       31.28     56.11 o 
 -11   7  12      261.45      230.38     60.92 o 
  -9   7  12       29.59       46.66     22.52 o 
  -7   7  12     1513.72     1158.74    255.45 o 
  -5   7  12      238.15      244.23     36.34 o 
  -3   7  12        5.73       19.75     21.40 o 
  -1   7  12      116.36       94.15     51.23 o 
   1   7  12        5.74       62.17     51.03 o 
 -18   8  12     1551.52     1527.70     69.37 o 
 -16   8  12     2002.31     2123.00    145.71 o 
 -14   8  12     4654.34     4667.41    199.89 o 
 -12   8  12     2213.39     2267.39    134.40 o 
 -10   8  12     1290.09     1402.32    106.04 o 
  -8   8  12     2082.76     2052.73    171.28 o 
  -6   8  12     1448.32     1387.61    238.61 o 
  -4   8  12     1967.71     2041.40    127.98 o 
  -2   8  12     2246.05     2261.42    151.15 o 
   0   8  12     2419.35     2684.47    127.05 o 
 -17   9  12     1919.45     1858.09     76.00 o 
 -15   9  12     2510.60     2795.09    106.87 o 
 -13   9  12     4136.88     4131.73    231.18 o 
 -11   9  12     3467.36     3454.19    171.12 o 
  -9   9  12     3212.39     3099.57    156.74 o 
  -7   9  12     1924.45     2008.72    140.32 o 
  -5   9  12     2613.23     2720.77    174.66 o 
  -3   9  12     1299.27     1398.84    176.81 o 
  -1   9  12     2117.19     2272.95    151.50 o 
 -16  10  12       14.92       55.36     32.71 o 
 -14  10  12        4.95      136.88    104.44 o 
 -10  10  12      224.61      137.96     56.61 o 
  -8  10  12      432.49      540.74     70.91 o 
  -6  10  12        2.63       65.88     53.96 o 
  -4  10  12       45.59       79.77     53.08 o 
  -2  10  12      269.48      256.08     59.65 o 
 -13  11  12     1789.87     1792.44     89.28 o 
 -11  11  12     3184.18     3285.56    202.90 o 
  -9  11  12      387.09      434.79     75.11 o 
  -7  11  12     1619.95     1676.17    134.17 o 
  -5  11  12      446.87      468.26     77.85 o 
 -21   1  13     1260.72     1312.09     62.94 o 
 -19   1  13      536.83      646.05    103.39 o 
 -17   1  13     1916.56     1891.03     90.71 o 
 -15   1  13      820.55      815.01     59.33 o 
 -13   1  13     3002.30     3028.05    150.14 o 
 -11   1  13     5396.63     5406.11    154.00 o 
  -9   1  13     2459.23     2472.69     99.00 o 
  -7   1  13     2564.46     2601.59    102.12 o 
  -5   1  13       33.15      102.92     49.19 o 
  -3   1  13     2865.81     2841.20    106.33 o 
  -1   1  13     1367.57     1413.08     96.02 o 
   1   1  13     1525.47     1486.89    168.05 o 
   3   1  13      314.77      341.46     47.17 o 
 -22   2  13     2491.74     2342.72    146.55 o 
 -20   2  13      279.31      249.54     51.98 o 
 -18   2  13     1445.26     1352.12     63.16 o 
 -16   2  13      897.48      916.10     80.74 o 
 -14   2  13     3837.32     4074.16    125.65 o 
 -12   2  13     4046.35     4140.63    130.84 o 
 -10   2  13     1120.83     1149.02     83.12 o 
  -8   2  13       62.20      170.69     47.76 o 
  -6   2  13      305.64      352.39     51.88 o 
  -4   2  13     2093.78     2148.59     85.72 o 
  -2   2  13     1458.86     1575.66     82.35 o 
   0   2  13      473.71      550.25     61.37 o 
   2   2  13      567.00      510.64     70.08 o 
 -21   3  13     1136.70     1140.49     96.70 o 
 -19   3  13      515.87      498.45     60.35 o 
 -17   3  13      479.38      506.06     48.26 o 
 -15   3  13      867.89      909.93     82.18 o 
 -13   3  13      459.49      454.96     53.99 o 
 -11   3  13      213.00      225.27     54.31 o 
  -9   3  13     2171.96     1962.41    125.36 o 
  -7   3  13      283.00      388.50     56.51 o 
  -5   3  13     1114.21     1180.28     71.85 o 
  -3   3  13      430.34      385.43     43.24 o 
  -1   3  13      328.00      324.85     77.69 o 
   1   3  13      232.68      270.84     57.39 o 
   3   3  13      252.37      337.09     83.60 o 
 -20   4  13     3159.34     2850.83    105.33 o 
 -18   4  13     2891.33     2878.28    120.08 o 
 -16   4  13     3665.54     3780.63    122.20 o 
 -14   4  13     5711.26     5976.52    134.39 o 
 -12   4  13     7066.59     7409.70    312.73 o 
 -10   4  13     6494.93     6208.70    163.58 o 
  -8   4  13      140.47      171.39     68.24 o 
  -6   4  13     4574.16     4339.02    184.53 o 
  -4   4  13     5941.65     5385.26    221.97 o 
  -2   4  13     2998.97     3051.67    156.21 o 
   0   4  13     3155.76     3085.61    186.25 o 
   2   4  13     1501.29     1448.25    118.97 o 
 -19   5  13     2062.97     1959.21     73.51 o 
 -17   5  13     1694.87     1676.24     84.88 o 
 -15   5  13     2265.41     2374.77    213.62 o 
 -13   5  13     4161.88     4294.51    176.98 o 
 -11   5  13     3005.53     3312.62    175.29 o 
  -9   5  13     7960.41     7839.53    222.32 o 
  -7   5  13      693.41      618.45    197.44 o 
  -5   5  13     2314.53     2468.87    158.64 o 
  -3   5  13     2242.40     2323.41    252.23 o 
  -1   5  13     2426.67     2429.96    275.69 o 
   1   5  13     2093.97     2217.14    159.14 o 
 -20   6  13       19.36       65.65     38.17 o 
 -18   6  13       64.93      116.53     36.18 o 
 -16   6  13        8.19       33.75     43.93 o 
 -14   6  13        5.59       11.92     37.56 o 
 -10   6  13      857.06     1030.18     94.34 o 
  -8   6  13     1556.67     1512.66    143.69 o 
  -6   6  13      400.49      390.42     78.24 o 
  -4   6  13      164.48      249.60     87.11 o 
  -2   6  13       78.82      110.08     77.82 o 
   0   6  13       67.81       42.23     69.11 o 
 -19   7  13     1164.06      993.61     79.58 o 
 -17   7  13     1743.41     1770.41    103.50 o 
 -15   7  13     1222.12     1302.21     87.83 o 
 -13   7  13     1319.30     1192.97     96.15 o 
 -11   7  13     1995.77     2193.15    142.98 o 
  -9   7  13     6278.29     6572.14    254.83 o 
  -7   7  13      738.36      936.05     94.32 o 
  -5   7  13      948.71     1129.96    100.80 o 
  -3   7  13     1394.25     1625.41    131.11 o 
  -1   7  13      461.24      590.04     98.00 o 
 -18   8  13      923.72      935.23     59.98 o 
 -16   8  13     1234.46     1199.13     66.24 o 
 -14   8  13      840.15      864.89     89.24 o 
 -12   8  13      819.65      901.58    127.20 o 
 -10   8  13      462.51      526.00     87.05 o 
  -8   8  13      991.69     1084.21     94.84 o 
  -6   8  13     3303.67     3569.27    215.24 o 
  -4   8  13       64.25      102.64     86.03 o 
  -2   8  13      638.83      703.93     84.52 o 
 -15   9  13        9.58       82.40     68.33 o 
 -13   9  13       20.16       51.22     54.25 o 
 -11   9  13      330.60      291.21     81.07 o 
  -9   9  13      147.86      119.76     52.79 o 
  -7   9  13      639.96      555.84     77.09 o 
  -5   9  13        0.91       32.65     57.67 o 
  -3   9  13      196.39       98.46     52.11 o 
 -14  10  13      448.85      353.94     65.53 o 
 -12  10  13      776.49      653.75     77.98 o 
  -8  10  13      635.41      669.10     88.92 o 
  -6  10  13     3008.84     3043.51    195.30 o 
 -20   0  14    12492.17    12737.22    233.92 o 
 -18   0  14     4691.48     4577.14    242.75 o 
 -16   0  14     5950.49     5978.13    233.35 o 
 -14   0  14     4641.67     4934.30    180.58 o 
 -12   0  14     6207.24     6519.38    202.77 o 
 -10   0  14     7353.50     7871.53    273.49 o 
  -8   0  14     8389.23     8463.88    239.45 o 
  -6   0  14      684.85      847.67     94.81 o 
  -4   0  14     3882.46     3751.88    182.53 o 
  -2   0  14     3688.95     3852.39    223.20 o 
   0   0  14     1645.46     1618.08    424.08 o 
 -21   1  14     1155.61      943.77     69.71 o 
 -19   1  14     2202.38     2133.78     99.65 o 
 -17   1  14     1079.25     1072.12     75.93 o 
 -15   1  14     2023.16     2002.11     90.43 o 
 -13   1  14      894.36      823.62     64.82 o 
 -11   1  14     2325.37     2425.45    131.40 o 
  -9   1  14     2888.56     2870.74    144.36 o 
  -7   1  14     1438.85     1555.14     81.60 o 
  -5   1  14     2160.21     1994.09     92.08 o 
  -3   1  14      345.10      352.25     48.68 o 
  -1   1  14      538.34      509.38     63.58 o 
   1   1  14      646.71      716.09     64.17 o 
 -20   2  14      696.56      684.14     64.51 o 
 -18   2  14        8.91       41.74     34.49 o 
 -16   2  14      428.37      336.49     45.53 o 
 -14   2  14        3.03       35.27     43.82 o 
 -12   2  14      402.16      437.61     76.79 o 
 -10   2  14      814.59      891.93     69.66 o 
  -8   2  14       85.25       94.14     75.67 o 
  -6   2  14        1.50       70.21     52.44 o 
  -4   2  14       27.09       93.10     47.18 o 
  -2   2  14     1104.83     1069.95     68.37 o 
   0   2  14      223.54      226.10     55.38 o 
 -21   3  14     1393.22     1559.06    117.10 o 
 -19   3  14      963.48      908.34     75.37 o 
 -17   3  14      995.89     1091.10     71.87 o 
 -15   3  14     1095.13     1144.60     77.16 o 
 -13   3  14      883.02     1126.93    139.65 o 
 -11   3  14     2514.56     2646.74    137.69 o 
  -9   3  14     3466.21     3639.71    141.67 o 
  -7   3  14     2059.74     2220.67    102.92 o 
  -5   3  14     3044.99     3008.30    112.87 o 
  -3   3  14      492.59      584.64     64.46 o 
  -1   3  14     1599.39     1867.05    102.23 o 
   1   3  14      592.35      546.15     70.92 o 
 -20   4  14      515.30      471.86     46.05 o 
 -18   4  14      229.85      209.84     42.50 o 
 -16   4  14       76.18      111.26     47.70 o 
 -14   4  14       57.64       69.88     48.95 o 
 -12   4  14        5.19       56.31     39.05 o 
 -10   4  14      132.26      155.15     62.28 o 
  -8   4  14      377.36      337.96     48.77 o 
  -6   4  14      194.21      187.94     47.08 o 
  -4   4  14      601.01      459.37     82.56 o 
  -2   4  14        0.44       25.07     40.83 o 
   0   4  14       30.54       53.17     43.83 o 
 -19   5  14      297.50      311.49     41.13 o 
 -17   5  14      658.59      642.26     57.31 o 
 -15   5  14     1136.93     1127.55     88.69 o 
 -13   5  14     1784.02     1840.23    228.42 o 
 -11   5  14     1235.46     1229.19     73.73 o 
  -9   5  14      583.30      556.90     79.53 o 
  -7   5  14      546.07      528.90    120.31 o 
  -5   5  14      146.78      146.55     76.94 o 
  -3   5  14     1020.19     1121.10    124.29 o 
  -1   5  14      158.92      142.84     62.08 o 
 -18   6  14     1776.03     1802.83     98.94 o 
 -16   6  14     2092.76     1863.17    101.98 o 
 -14   6  14      623.60      650.92     82.56 o 
 -12   6  14     1862.36     1737.85    118.65 o 
 -10   6  14     2366.99     2303.80    140.20 o 
  -8   6  14      544.27      539.36     82.26 o 
  -6   6  14      342.24      315.28     69.43 o 
  -4   6  14     1165.16     1083.80    100.33 o 
  -2   6  14      279.91      310.55     66.20 o 
 -17   7  14       65.92       93.86     44.85 o 
 -15   7  14      153.03      124.55     65.11 o 
 -13   7  14       94.11      140.29     79.97 o 
 -11   7  14       18.67       96.09     64.03 o 
  -9   7  14        7.15       58.65     68.13 o 
  -7   7  14      676.21      662.11     87.46 o 
  -5   7  14      179.17      247.06     93.27 o 
  -3   7  14      817.56      919.62     90.90 o 
 -16   8  14     1837.49     1959.85    101.54 o 
 -14   8  14     2058.08     2170.42    121.80 o 
 -12   8  14     2964.77     3042.27    144.01 o 
 -10   8  14     2307.09     2369.36    131.74 o 
  -8   8  14     2748.81     2999.51    143.38 o 
  -4   8  14     3293.78     3503.15    217.24 o 
 -13   9  14     1611.68     1534.69    127.12 o 
 -11   9  14     1952.66     1898.42    147.25 o 
  -9   9  14     1553.97     1549.30    124.95 o 
  -7   9  14     6719.64     7267.95    380.35 o 
 -19   1  15      776.39      698.77     60.26 o 
 -17   1  15      446.85      429.12     58.94 o 
 -15   1  15     1376.45     1458.90     88.47 o 
 -13   1  15     1317.76     1487.23     96.12 o 
 -11   1  15     2001.33     2039.44     96.06 o 
  -9   1  15     1792.86     1815.75     94.36 o 
  -7   1  15      852.07      886.74     87.58 o 
  -5   1  15      457.91      533.37     60.75 o 
  -3   1  15     1256.51     1276.81     86.03 o 
  -1   1  15      925.75     1123.57     88.21 o 
 -20   2  15      363.82      380.76     47.48 o 
 -18   2  15     1616.48     1656.37     81.78 o 
 -16   2  15     1140.26     1086.75     67.07 o 
 -14   2  15     1491.78     1413.12    101.53 o 
 -12   2  15      792.97      777.18    133.12 o 
 -10   2  15      352.47      365.19     51.95 o 
  -8   2  15      428.01      488.58     60.93 o 
  -6   2  15      426.42      474.64     57.95 o 
  -4   2  15        2.73       25.25     41.44 o 
  -2   2  15     1041.88     1074.26     75.51 o 
 -19   3  15     1411.17     1292.75    102.03 o 
 -17   3  15        0.40       50.90     46.97 o 
 -15   3  15      129.78      278.14     87.01 o 
 -13   3  15      541.23      521.21     65.25 o 
 -11   3  15      485.99      505.76    112.58 o 
  -9   3  15      565.33      594.89     75.86 o 
  -7   3  15      810.53      641.73     80.69 o 
  -5   3  15       10.07       49.41     39.53 o 
  -3   3  15      276.28      213.14     57.77 o 
 -18   4  15     3792.44     3843.69    159.20 o 
 -16   4  15     3221.70     3096.86    104.40 o 
 -14   4  15     5279.92     5245.10    199.40 o 
 -12   4  15     1797.31     1908.71    106.32 o 
 -10   4  15     3932.22     4124.96    142.04 o 
  -8   4  15     3672.74     3873.92    190.30 o 
  -6   4  15     1862.20     2053.89    108.40 o 
  -4   4  15     1542.16     1579.12     81.89 o 
  -2   4  15     2489.58     2822.31    326.73 o 
 -17   5  15     4097.96     4384.85    178.46 o 
 -15   5  15     1446.64     1305.32     72.29 o 
 -13   5  15     2774.55     2934.35    156.71 o 
 -11   5  15     1662.90     1782.76    109.55 o 
  -9   5  15     2003.12     2219.35    113.36 o 
  -7   5  15     2328.30     2473.22    100.34 o 
  -5   5  15     2227.44     2202.23    129.08 o 
  -3   5  15     2140.48     2199.60    116.15 o 
 -16   6  15      234.17      338.01     74.21 o 
 -14   6  15       15.94       65.45     46.16 o 
 -12   6  15       14.28      140.64     62.12 o 
  -8   6  15       88.21       56.99     62.66 o 
  -6   6  15       45.69       48.68     62.37 o 
  -4   6  15      140.57      113.90     54.26 o 
 -15   7  15      557.92      640.47     73.03 o 
 -13   7  15      576.00      575.91     60.61 o 
 -11   7  15      597.44      499.26     78.45 o 
  -9   7  15     1283.82     1247.11    104.55 o 
  -7   7  15      814.75      789.39     99.80 o 
 -14   8  15      450.82      348.07     70.12 o 
 -12   8  15      222.37      198.38     68.34 o 
 -10   8  15      796.67      889.16    105.76 o 
  -8   8  15      716.23      678.94     84.13 o 
 -18   0  16     3174.63     3339.18    205.74 o 
 -16   0  16     2242.10     2251.05    127.42 o 
 -14   0  16     2617.46     2568.24    171.41 o 
 -12   0  16     4428.49     4614.52    261.92 o 
 -10   0  16     1617.91     1653.77    144.27 o 
  -8   0  16     2299.05     2691.38    146.93 o 
  -6   0  16     2170.49     2458.26    139.16 o 
  -4   0  16      632.15      714.38     98.11 o 
 -19   1  16     1818.35     1712.53    191.65 o 
 -17   1  16      369.85      336.60     52.15 o 
 -15   1  16      870.88      861.72     66.71 o 
 -13   1  16      629.99      566.16     58.76 o 
 -11   1  16      466.33      507.71     84.52 o 
  -9   1  16     1277.14     1239.58     81.26 o 
  -7   1  16      735.64      691.38     65.36 o 
  -5   1  16      331.88      371.18     62.67 o 
 -18   2  16      151.21      100.62     41.39 o 
 -16   2  16        7.82       47.88     40.07 o 
 -14   2  16     1124.58     1180.32    105.65 o 
 -12   2  16      498.21      510.00     58.50 o 
 -10   2  16      314.22      315.55     53.93 o 
  -8   2  16      319.12      215.37     59.45 o 
  -6   2  16      202.84      251.47     69.03 o 
  -4   2  16      102.67      107.68     63.27 o 
 -17   3  16      371.42      380.52     71.49 o 
 -15   3  16     1844.95     2226.64    260.73 o 
 -13   3  16      879.59      925.43     66.84 o 
 -11   3  16     1378.85     1436.17     83.97 o 
  -9   3  16     2435.82     2518.76     98.21 o 
  -7   3  16     2209.62     2172.19    152.15 o 
  -5   3  16     1048.98      971.74    140.98 o 
 -16   4  16      825.01      996.68     68.54 o 
 -14   4  16        3.67       46.58     41.64 o 
 -12   4  16       94.41       74.83     44.49 o 
 -10   4  16      168.64       79.67     43.78 o 
  -8   4  16      468.83      403.65     68.28 o 
  -6   4  16      432.06      439.71     61.20 o 
 -15   5  16      149.07      142.66     41.34 o 
 -13   5  16      285.68      260.59     76.95 o 
 -11   5  16      133.62       99.09     49.29 o 
  -9   5  16       54.15      132.02     54.46 o 
  -7   5  16      230.30      197.02     70.69 o 
 -14   6  16      640.34      480.05    147.19 o 
 -12   6  16      374.51      389.24     64.95 o 
 -10   6  16      221.03      210.58     46.01 o 
  -8   6  16      715.18      779.89     94.80 o 
 -15   1  17      138.86      156.57     42.50 o 
 -13   1  17     2681.05     3071.21    142.70 o 
 -11   1  17      356.81      346.08     74.61 o 
  -9   1  17      284.33      304.59    118.22 o 
 -16   2  17     1324.15     1371.99    139.31 o 
 -14   2  17      653.20      641.92     65.82 o 
 -12   2  17      427.24      295.46     49.26 o 
 -10   2  17      278.17      317.05     85.75 o 
 -15   3  17      194.86      138.29     49.43 o 
 -13   3  17      238.64      200.81     70.59 o 
 -11   3  17      750.99      740.35     73.21 o 
  -9   3  17      114.84      131.88     67.46 o 
 -12   4  17     2561.56     2696.99    185.19 o 
                                                 
